# Supplementary material for: Experimental Approach Reveals the Role of alx1 in the Evolution of the Echinoderm Larval Skeleton
Source: PLoS One. 2016 Feb 11;11(2):e0149067. doi: 10.1371/journal.pone.0149067 (PMC4750990; doi:10.1371/journal.pone.0149067)
Supplement: S1 Dataset — (GZ) [file pone.0149067.s001.gz]

Archive with 1 entries (1 files):
- datasetS1.xls
