# Supplementary material for: Experimental Approach Reveals the Role of alx1 in the Evolution of the Echinoderm Larval Skeleton
Source: PLoS One. 2016 Feb 11;11(2):e0149067. doi: 10.1371/journal.pone.0149067 (PMC4750990; doi:10.1371/journal.pone.0149067)
Supplement: S1 Dataset — (GZ) [file pone.0149067.s001.gz › datasetS1.xls]

## Sheet: datasetS1.txt
gene_ID	Normalized value						a.value	m.value	p.value	q.value	besthit SPU peptide	common_name	E-value
	alx1_1	alx1_2	alx1_3	egfp_1	egfp_2	egfp_3
comp134774_c0	495.811	583.757	414.085	51.9356	59.4588	47.3972	7.34285	3.23364	3.38159e-61	3.62797e-56	SPU_017963	Sp-Tnr	0
comp144351_c0	357.621	948.459	393.245	44.5162	57.127	57.0176	7.43531	3.42094	5.12579e-30	2.74963e-25	SPU_004136	Sp-P19	3e-17
comp142398_c0	218.103	470.995	147.093	22.2581	27.9806	19.8556	6.33449	3.57646	4.33817e-26	1.55142e-21	N/A	N/A	N/A
comp135208_c0	48.7683	74.3342	22.2494	0.824374	1.16586	0	2.50321	6.19047	1.94639e-22	5.2205e-18	SPU_019268	Sp-Shox	2e-34
comp136962_c0	134.113	138.885	86.5253	12.3656	34.8358	23.0581	5.72732	2.35532	2.16713e-18	4.65005e-14	N/A	N/A	N/A
comp140359_c0	8180.45	7243.1	7056.44	3829.34	2577.84	2882.12	12.2339	1.275	5.47071e-16	9.78217e-12	N/A	N/A	N/A
comp136548_c2	58.2511	57.2645	81.581	8.24374	16.322	17.2872	4.92005	2.2355	5.09678e-15	7.81161e-11	SPU_019450	Sp-Itih_2	0
comp136548_c1	65.0244	92.5979	51.9152	9.06812	16.322	17.2936	4.97838	2.29545	7.15882e-15	9.60051e-11	SPU_027343	Sp-Itih_6	2e-39
comp140934_c0	23.0295	126.713	56.8595	4.94625	5.82929	6.40503	4.31175	3.588	5.93369e-14	7.07335e-10	SPU_015404	Sp-LamG/Egff3	0
comp142546_c0	1030.22	766.808	654.169	312.43	92.1144	140.379	8.58963	2.16936	6.77301e-14	7.26649e-10	N/A	N/A	N/A
comp136548_c0	55.5417	59.7013	44.4987	7.41937	15.1562	14.7316	4.68553	2.09822	1.40519e-12	1.37052e-08	SPU_027343	Sp-Itih_6	0
comp136524_c0	191.009	259.494	150.801	91.217	58.2929	64.6908	6.90242	1.48913	1.58934e-11	1.42095e-07	SPU_021744	Sp-Vwd/Fa58c	1e-19
comp132292_c0	20.3201	47.5174	12.3608	3.2975	0	2.56201	2.85318	3.77472	2.86392e-11	2.24839e-07	N/A	N/A	N/A
comp151049_c0	94.868	42.6438	84.0532	224.222	179.087	202.143	6.93176	-1.45028	2.93398e-11	2.24839e-07	SPU_006392	Sp-Rab33	0
comp125517_c0	8.12806	35.3334	19.7772	1.64875	3.49757	1.28101	2.74851	3.29852	6.34072e-09	4.53514e-05	SPU_018408	Sp-P16	6e-11
comp141693_c0	387.058	475.21	424.172	269.257	195.864	231.068	8.30129	0.885833	9.26181e-08	0.000584507	N/A	N/A	N/A
comp136269_c1	142.363	157.636	137.724	74.3091	74.6149	78.7883	6.71751	0.942804	1.95405e-07	0.00116468	N/A	N/A	N/A
comp140190_c0	4.06403	58.4829	23.4854	3.2975	4.66343	3.20251	3.3688	2.9461	1.10545e-06	0.0062421	SPU_015404	Sp-LamG/Egff3	0
comp136524_c2	18.9655	53.6093	35.8462	9.06812	16.322	5.12402	4.26099	1.82909	1.7644e-06	0.00946479	N/A	N/A	N/A
comp132214_c0	960.248	471.579	903.374	1840.44	1225.99	1564.26	10.0982	-0.987682	2.46979e-06	0.0126178	N/A	N/A	N/A
comp137532_c0	319.704	439.84	313.939	245.457	165.389	152.35	8.01783	0.930589	2.6495e-06	0.0129207	SPU_028663	Sp-Hypp_2962	3e-06
comp147142_c1	1772.7	1659.17	1611.6	892.682	1052.69	1228.85	10.3812	0.668015	6.78591e-06	0.0316536	SPU_020371	Sp-Wnt8	0
comp137097_c0	260.098	532.438	279.353	155.807	218.015	149.237	7.96342	1.03511	1.08718e-05	0.0485995	SPU_002455	Sp-Loxl2	0
comp148599_c0	188.151	60.5542	200.244	573.031	251.557	329.468	7.90649	-1.36209	1.2693e-05	0.050668	SPU_008632	Sp-Cyp2U	0
comp132568_c0	5.35097	26.366	11.1247	42.8675	39.6392	35.5799	4.56736	-1.46276	1.27136e-05	0.050668	N/A	N/A	N/A
comp141188_c0	536.316	632.675	617.544	401.19	373.086	371.267	8.89742	0.641132	1.27513e-05	0.050668	SPU_015716	Sp-Slc22a3_10	0
comp134883_c0	52.8324	53.6093	48.207	21.4337	24.483	25.6201	5.13177	1.11224	1.53901e-05	0.0589693	N/A	N/A	N/A
comp136068_c0	46.059	36.5518	39.5668	14.8387	17.4879	19.2151	4.72529	1.24517	1.65168e-05	0.0611041	SPU_010687	Sp-Dhcr7	0
comp133952_c1	395.552	326.53	286.782	203.579	222.667	182.972	8.0297	0.727698	1.74706e-05	0.0624785	N/A	N/A	N/A
comp129818_c0	10.8374	23.1495	8.65253	0.824374	2.33172	4.48352	2.58885	2.48062	1.90682e-05	0.065101	N/A	N/A	N/A
comp143604_c2	5296.17	6722.57	5265.97	2685.02	4151.47	3746.77	12.1384	0.707713	1.94176e-05	0.065101	N/A	N/A	N/A
comp117159_c0	10.8374	17.0575	14.8329	4.12187	3.49757	1.28101	2.70053	2.26323	2.00824e-05	0.0652897	N/A	N/A	N/A
comp149828_c1	460.59	294.851	379.129	820.566	559.624	564.924	8.95182	-0.777708	3.57873e-05	0.112926	SPU_028877	Sp-Fhdc1_2	0
comp137268_c0	28.4482	40.1705	23.4854	13.19	12.8244	10.248	4.26784	1.34479	4.11324e-05	0.126084	SPU_007999	Sp-Hypp_1759	0
comp32795_c0	18.9655	14.6207	13.5968	4.94625	4.66343	2.56201	2.99786	1.95474	5.02115e-05	0.149639	N/A	N/A	N/A
comp140841_c0	1691.34	908.934	1071.7	675.163	562.258	851.062	9.85033	0.814102	5.56208e-05	0.161201	N/A	N/A	N/A
comp127186_c0	25.7388	25.5863	18.5411	9.89249	5.82929	8.32654	3.77223	1.53866	5.70964e-05	0.161201	N/A	N/A	N/A
comp1219660_c0	2.70935	15.8391	5.05555	0	1.16586	0	0.806214	4.33957	6.03721e-05	0.162111	N/A	N/A	N/A
comp138439_c0	43.3496	9.74715	17.3051	590.17	10.4927	38.4302	6.14375	-3.18234	6.04408e-05	0.162111	SPU_000381	Sp-FbsL_2	0
comp150065_c0	66.3791	75.5404	96.4139	142.221	122.415	141.551	6.69646	-0.769163	6.299e-05	0.164828	SPU_007911	Sp-Adam15L1	1e-35
comp151151_c1	251.753	269.57	219.75	174.685	137.571	154.246	7.61464	0.667731	7.80586e-05	0.195721	SPU_006683	Sp-Pax1-9	0
comp127971_c0	157.142	149.862	181.703	103.047	75.8507	112.363	6.97454	0.746661	7.84447e-05	0.195721	SPU_007203	Sp-Igf1p	4e-07
comp134625_c0	13.5468	35.3334	19.7772	7.54302	10.4927	5.76453	3.75216	1.52844	9.94981e-05	0.242608	N/A	N/A	N/A
comp137729_c2	55.5417	96.2653	69.2203	42.0431	43.1367	29.7962	5.73167	0.942891	0.000103979	0.2479	N/A	N/A	N/A
comp146532_c0	890.794	1009.51	715.663	511.928	611.889	589.775	9.46301	0.610322	0.000114647	0.267393	SPU_020565	Sp-Msxl	0
comp148903_c0	60.9604	30.4599	67.9842	471.542	62.9563	72.3768	6.69594	-1.92871	0.000126488	0.284605	SPU_018513	Sp-PappA1L	0
comp148924_c0	1536.74	1332.11	1329.63	802.561	789.414	1141.05	10.141	0.61937	0.000127333	0.284605	SPU_002792	Sp-Socs2/3	0
comp144766_c2	2245.4	2805.88	2288.93	1655.31	1742.91	1670.39	10.9895	0.534231	0.000136859	0.291753	N/A	N/A	N/A
comp135125_c0	9.48273	14.6207	3.70823	24.7312	30.3123	21.1366	3.93952	-1.45372	0.000137496	0.291753	N/A	N/A	N/A
comp137989_c0	32.5122	23.1495	19.7772	49.4625	50.1319	51.8807	5.15512	-1.0057	0.000138689	0.291753	SPU_002461	Sp-Aplysia/Adp/Ribcyc	0
comp93454_c0	8.12806	9.74715	4.9443	0.824374	0	1.92151	1.39977	3.05493	0.000155802	0.32145	N/A	N/A	N/A
comp135401_c1	29.8029	28.0231	48.207	16.4875	15.1562	16.0126	4.56652	1.15378	0.000188153	0.380872	SPU_013057	Sp-TpaseL_7	2e-11
comp148473_c0	101.601	86.506	79.1089	91.5055	268.171	186.297	6.99231	-1.03083	0.000193564	0.384569	SPU_002133	Sp-Mamdc4-5	0
comp125206_c0	52.8324	20.7127	19.7772	9.06812	10.4927	14.7316	4.23702	1.44433	0.000230684	0.449985	N/A	N/A	N/A
comp130127_c0	18.9655	14.6207	6.18038	4.12187	2.33172	3.84302	2.75383	1.94939	0.000240625	0.460994	N/A	N/A	N/A
comp132929_c0	43.3496	45.0806	32.138	27.2044	12.8244	16.6531	4.7843	1.08889	0.000249889	0.462648	N/A	N/A	N/A
comp138997_c0	27.1342	17.0575	25.9576	9.06812	5.82929	12.1696	3.86045	1.3739	0.000250113	0.462648	N/A	N/A	N/A
comp144996_c0	105.665	172.671	116.191	60.2123	94.4345	72.3768	6.64038	0.79728	0.000266578	0.477536	N/A	N/A	N/A
comp134235_c0	28.4482	19.4943	13.5968	27.2044	68.7856	48.0377	4.97186	-1.22677	0.000267903	0.477536	N/A	N/A	N/A
comp127816_c1	12.1921	7.31036	16.069	46.9893	18.6537	26.9011	4.2574	-1.37942	0.000273683	0.477536	N/A	N/A	N/A
comp142022_c0	250.94	164.483	231.146	332.033	321.777	342.861	8.06386	-0.624312	0.000275965	0.477536	SPU_025961	Sp-Uchl	5e-38
comp110629_c0	9.48273	8.52876	3.70823	0.824374	0	1.92151	1.36414	2.98366	0.000288318	0.490991	N/A	N/A	N/A
comp141002_c0	254.679	262.649	242.308	121.175	178.376	185.727	7.66095	0.646498	0.000323058	0.535993	SPU_023487	Sp-Clect/Fn3_10	1e-12
comp128398_c0	4.06403	2.43679	6.18038	25.5556	8.16101	12.1696	3.00734	-1.85537	0.00033258	0.535993	SPU_028021	Sp-Acel_7	0
comp27444_c0	5.4187	17.0575	9.88861	4.12187	0	2.56201	2.29356	2.27567	0.000338475	0.535993	SPU_015310	Sp-Accn1_1	0
comp128784_c0	18.9655	9.74715	44.4987	40.3943	55.9612	76.8603	5.23025	-1.24243	0.000340296	0.535993	SPU_027066	Sp-Sub1l	2e-07
comp146407_c2	135.468	110.874	87.7614	86.4274	33.4951	55.7238	6.33538	0.927619	0.000342006	0.535993	N/A	N/A	N/A
comp138670_c0	77.1759	71.8974	60.5677	51.9521	31.0818	31.6729	5.69183	0.869971	0.00034789	0.535993	N/A	N/A	N/A
comp145352_c2	423.025	360.547	398.016	324.886	190.012	231.1	8.28981	0.663485	0.000349715	0.535993	N/A	N/A	N/A
comp131292_c0	1.35468	0	1.23608	43.6918	2.33172	0.640503	1.87384	-4.17087	0.000359244	0.542843	SPU_002315	Sp-Hypp_351	6e-36
comp136102_c0	60.9604	30.4599	54.3873	137.671	62.9563	87.1084	6.0933	-0.980676	0.000371727	0.548558	N/A	N/A	N/A
comp136381_c0	10265	7878.33	9364.17	6111.63	4536.65	7474.03	12.8615	0.602058	0.000377319	0.548558	SPU_014403	Sp-Amt1	0
comp117792_c0	2.70935	4.87358	6.18038	0	0	0.640503	-0.0149463	4.42548	0.000378365	0.548558	N/A	N/A	N/A
comp122615_c2	0	0	0	3.2975	2.33172	6.39862	-6.56468	-7.62525	0.000420298	0.601227	N/A	N/A	N/A
comp143738_c0	147.66	97.4715	126.08	263.041	184.206	166.845	7.31424	-0.726214	0.000436015	0.6099	SPU_026562	Sp-Inf2L	0
comp138692_c1	37.9309	45.0806	38.3184	14.0144	23.3172	23.6986	4.84216	0.991341	0.00043773	0.6099	SPU_003285	Sp-Sea/Egf_2	2e-19
comp131218_c0	37.9309	82.8508	50.6791	15.6631	36.1416	29.4631	5.29821	1.07712	0.000446309	0.613881	SPU_004767	Sp-Otop2L	0
comp131209_c0	58.2511	49.9542	59.3316	39.57	25.6489	25.998	5.36482	0.877106	0.000464465	0.630767	SPU_015344	none	3e-26
comp146015_c0	69.0885	59.0312	74.1646	111.991	110.279	103.441	6.41888	-0.687209	0.000499774	0.665641	N/A	N/A	N/A
comp147739_c0	128.505	83.8864	124.362	250.824	147.644	169.829	7.18806	-0.754958	0.000502553	0.665641	N/A	N/A	N/A
comp147858_c0	284.55	280.218	269.848	206.514	191.201	175.517	7.84901	0.541994	0.000559093	0.72887	SPU_008617	Sp-Glyt_5	0
comp128289_c0	6.77338	2.43679	2.47215	23.0825	6.99515	12.1696	2.88856	-1.85453	0.000563878	0.72887	N/A	N/A	N/A
comp136524_c1	2.70935	10.9655	1.23608	0	0	0	-6.56468	7.82079	0.000586883	0.749576	N/A	N/A	N/A
comp134072_c0	14.9014	34.1516	17.9602	7.41937	11.6586	7.04553	3.80186	1.3591	0.000604573	0.762786	N/A	N/A	N/A
comp147836_c0	140.697	163.094	128.552	62.6524	117.752	83.2526	6.81431	0.713515	0.000611446	0.762786	N/A	N/A	N/A
comp148947_c0	306.374	594.783	353.604	200.529	281.59	271.317	8.34031	0.735856	0.000629243	0.775965	SPU_003062	Sp-Zc3p26_7	0
comp137054_c0	36.5763	36.5518	28.4297	60.1793	60.0417	58.9519	5.49072	-0.819051	0.000678635	0.827364	N/A	N/A	N/A
comp708038_c0	5.4187	15.8391	4.9443	0.824374	1.16586	2.56201	1.86413	2.52503	0.000706442	0.850389	N/A	N/A	N/A
comp100663_c0	5.4187	4.87358	2.47215	0	0	0.640503	-0.0692953	4.31678	0.000713374	0.850389	N/A	N/A	N/A
comp27842_c0	0	0	0	4.12187	5.82929	2.56201	-6.56468	-7.68232	0.000734734	0.866227	N/A	N/A	N/A
comp121363_c0	12.1921	19.4943	9.88861	4.12187	5.82929	3.84302	2.99685	1.59166	0.000760296	0.886621	SPU_010102	Sp-Lrr/Kr/Fa58c	3e-24
comp111695_c0	2.70935	8.52876	11.1247	3.2975	0	0.640503	1.64528	2.50557	0.000814609	0.939744	N/A	N/A	N/A
comp1222359_c0	0	0	0	6.59499	3.49757	1.92151	-6.56468	-7.6236	0.00086244	0.977238	N/A	N/A	N/A
comp1805631_c0	2.70935	7.31036	2.47215	0	0	0.640503	-0.0848654	4.28564	0.000865329	0.977238	N/A	N/A	N/A
comp1558301_c0	2.70935	9.74715	1.23608	0	0	0	-6.56468	7.69781	0.000886487	0.990705	N/A	N/A	N/A
comp101561_c0	2.70935	0	4.9443	11.5412	13.9903	6.40503	2.38168	-2.06099	0.000984214	1	N/A	N/A	N/A
comp141871_c0	134.126	138.678	142.136	198.666	222.76	187.655	7.38866	-0.55373	0.00108973	1	N/A	N/A	N/A
comp145375_c0	65.0244	48.7358	66.5874	73.3693	130.669	101.199	6.28925	-0.759155	0.00111922	1	SPU_004007	Sp-Galnt7	0
comp133107_c0	12.0837	9.74715	8.65253	2.47312	2.33172	3.20251	2.38068	1.92863	0.00112425	1	N/A	N/A	N/A
comp137404_c0	16.2426	18.2759	22.2494	31.4829	45.4685	34.5872	4.72924	-0.974396	0.00119785	1	N/A	N/A	N/A
comp146407_c1	68.8717	62.4792	59.3316	49.5779	25.6489	33.921	5.58762	0.804891	0.00122187	1	N/A	N/A	N/A
comp18355_c0	2.70935	6.09197	3.70823	0	0	0	-6.56468	7.56744	0.0013533	1	N/A	N/A	N/A
comp127619_c0	2.70935	2.43679	14.8329	1.64875	1.16586	0	1.32171	2.82748	0.00137182	1	N/A	N/A	N/A
comp141810_c1	29.8029	41.4254	24.7215	15.6631	23.3172	8.32654	4.48913	1.02023	0.00145496	1	SPU_010227	Sp-Srcr85	0
comp55797_c0	25.7388	19.4943	30.9019	12.3656	8.16101	14.7316	4.11023	1.1106	0.00146793	1	N/A	N/A	N/A
comp1609482_c0	0	0	0	5.276	3.49757	1.92151	-6.56468	-7.45582	0.00146972	1	N/A	N/A	N/A
comp1373754_c0	6.77338	9.74715	2.47215	0.824374	1.16586	0.640503	1.23646	2.85191	0.00149901	1	N/A	N/A	N/A
comp1561839_c0	0	0	0	5.77062	3.49757	1.92151	-6.56468	-7.52105	0.00151668	1	SPU_018314	Sp-Cctn/Cctngrpr	9e-36
comp131508_c0	165.284	118.184	101.247	79.9808	80.4442	85.0524	6.67858	0.648201	0.00152242	1	N/A	N/A	N/A
comp100929_c0	0	2.43679	1.23608	14.8387	2.33172	5.76453	1.61323	-2.64257	0.00152781	1	SPU_019707	Sp-Hypp_942	2.8026e-45
comp123450_c0	6.77338	3.65518	18.5411	41.2187	12.8244	22.5905	3.97323	-1.40343	0.00154859	1	SPU_013322	none	0
comp120595_c0	16.2561	13.9506	22.2494	35.4481	30.3123	36.5087	4.60967	-0.963188	0.00155516	1	SPU_011692	Sp-CcLta1	0
comp129411_c0	14.9014	20.7127	16.0566	10.7169	5.82929	4.48352	3.45785	1.29692	0.00156985	1	N/A	N/A	N/A
comp145352_c3	528.324	387.449	438.708	381.685	214.518	290.148	8.51267	0.61179	0.00163109	1	SPU_010576	Sp-Cyp2L24	0
comp130750_c0	9.48273	8.52876	8.65253	2.47312	2.33172	1.92151	2.15836	1.987	0.00171643	1	N/A	N/A	N/A
comp133053_c0	10.8374	21.9311	8.65253	5.47385	4.66343	4.36823	3.03045	1.51376	0.00174148	1	N/A	N/A	N/A
comp87345_c0	5.4187	8.52876	11.1247	1.64875	1.16586	3.20251	2.03358	2.05894	0.00187123	1	N/A	N/A	N/A
comp119587_c1	1.35468	8.52876	4.9443	0.824374	0	0.640503	0.635541	3.33945	0.00191823	1	N/A	N/A	N/A
comp128077_c0	17.6108	19.4943	9.88861	29.5703	37.3075	28.1821	4.47762	-1.01637	0.00199873	1	N/A	N/A	N/A
comp132156_c0	18.9655	28.0231	17.3051	10.7169	10.4927	7.68603	3.84473	1.15382	0.00207461	1	N/A	N/A	N/A
comp131272_c0	14.9014	9.74715	25.9576	29.6775	29.1465	40.3517	4.56162	-0.970672	0.00224016	1	SPU_004025	Sp-Slc5a7_1	0
comp135700_c1	31.1575	32.8966	32.138	46.9893	61.7905	55.0768	5.38711	-0.768443	0.00224727	1	SPU_022339	Sp-Srcr190	2e-18
comp131028_c2	65.0244	51.1725	65.512	27.2044	37.2608	44.1947	5.54962	0.741811	0.00229502	1	N/A	N/A	N/A
comp135178_c0	92.118	86.506	71.6924	50.2868	48.7912	59.5668	6.05367	0.657953	0.00230727	1	SPU_011255	Sp-Sult1a	0
comp139693_c0	10.8374	17.0575	13.5968	6.59499	5.82929	3.20251	3.08539	1.4088	0.00232092	1	N/A	N/A	N/A
comp150931_c0	195.263	119.427	189.194	455.912	184.136	236.967	7.79174	-0.79951	0.00237023	1	SPU_026056	Sp-Rspo3	0
comp137010_c1	48.7683	67.0117	44.4987	34.3764	29.1465	30.7441	5.3566	0.765758	0.00238785	1	SPU_010497	Sp-Drd1L_1	6e-40
comp132776_c1	23.0295	29.2415	21.0133	15.6631	4.66343	13.4506	4.05174	1.11746	0.00241447	1	N/A	N/A	N/A
comp129394_c1	4.06403	3.65518	9.88861	1.64875	0	1.28101	1.2595	2.58736	0.0024421	1	N/A	N/A	N/A
comp95850_c0	0	1.21839	1.23608	6.59499	4.66343	6.40503	1.13409	-2.84728	0.00244811	1	N/A	N/A	N/A
comp117760_c0	10.8374	15.8391	12.3608	4.12187	6.99515	3.84302	3.00995	1.38374	0.00246292	1	N/A	N/A	N/A
comp21355_c0	5.4187	2.43679	3.70823	0	0	0.640503	-0.140557	4.17426	0.00251909	1	N/A	N/A	N/A
comp141546_c0	233.045	260.736	218.897	126.937	146.898	205.371	7.60584	0.572604	0.00252223	1	N/A	N/A	N/A
comp118296_c0	5.4187	6.09197	7.41646	0.824374	0	2.56201	1.4161	2.48264	0.00252525	1	N/A	N/A	N/A
comp152441_c0	231.65	177.886	271.937	353.772	314.782	311.284	8.08949	-0.523889	0.00258724	1	SPU_024528	Sp-Sr/Fu/Igr_1	0
comp129126_c0	90.7633	23.1495	35.8462	28.8531	17.4879	22.4176	5.08002	1.12303	0.00261297	1	SPU_015358	Sp-Egr	0
comp119195_c0	2.70935	0	0	7.26274	3.49757	7.04553	1.21115	-2.71633	0.00262432	1	N/A	N/A	N/A
comp135456_c0	4.06403	8.52876	8.65253	18.9606	20.9854	13.4442	3.48883	-1.32943	0.00268968	1	N/A	N/A	N/A
comp117444_c1	0	0	0	3.2975	4.66343	1.92151	-6.56468	-7.34181	0.00269485	1	N/A	N/A	N/A
comp129466_c0	5.52708	17.0575	13.5968	4.12187	2.33172	5.76453	2.8091	1.56623	0.00270797	1	N/A	N/A	N/A
comp112207_c0	6.77338	0	6.18038	14.0144	11.6586	11.5291	2.87134	-1.52201	0.00272046	1	N/A	N/A	N/A
comp150427_c0	104.31	164.483	69.2326	76.6833	62.9563	60.9567	6.43961	0.752839	0.00274555	1	SPU_016830	Sp-Mcfp	0
comp97725_c0	8.12806	4.87358	8.65253	0	2.33172	1.92151	1.6776	2.34802	0.00279174	1	N/A	N/A	N/A
comp143857_c2	14.9014	19.4943	17.3051	35.4481	31.4782	30.0012	4.56051	-0.906718	0.00281055	1	SPU_012477	Sp-Clect/Egf/PanApple	3e-10
comp128445_c0	39.2856	41.4254	45.7348	65.6779	58.2929	78.7819	5.73801	-0.681202	0.00284148	1	N/A	N/A	N/A
comp149000_c1	19.2906	17.5936	17.7377	32.7112	32.0378	36.5919	4.63228	-0.891665	0.00289656	1	N/A	N/A	N/A
comp1458145_c0	4.06403	7.31036	2.47215	0	0	1.28101	0.489403	3.43418	0.00290245	1	N/A	N/A	N/A
comp143506_c0	29.8029	9.85681	11.1247	55.2331	27.9806	26.1453	4.63466	-1.10662	0.00292795	1	N/A	N/A	N/A
comp673260_c0	4.06403	9.74715	7.41646	0	2.33172	2.56201	1.76444	2.11694	0.00294271	1	N/A	N/A	N/A
comp125118_c0	9.48273	20.7127	11.1247	4.63298	8.16101	3.20251	3.09927	1.36909	0.00298219	1	N/A	N/A	N/A
comp129817_c0	10.8374	17.0575	11.1247	0.807887	5.82929	7.04553	2.94524	1.51185	0.00302658	1	N/A	N/A	N/A
comp134082_c1	125.985	114.553	165.634	242.366	161.646	201.413	7.36891	-0.575855	0.0030707	1	N/A	N/A	N/A
comp133039_c0	20.3201	18.2759	17.3051	38.3334	41.9709	25.6201	4.68089	-0.922086	0.00310082	1	N/A	N/A	N/A
comp1006554_c0	0	0	0	5.77062	3.49757	1.28101	-6.56468	-7.43601	0.00312427	1	N/A	N/A	N/A
comp152441_c1	430.557	343.587	404.197	563.551	491.759	553.42	8.84216	-0.449165	0.00313295	1	SPU_006068	Sp-Sr/Fu/Igr	0
comp146868_c0	106.884	84.0692	100.122	206.951	107.259	141.519	6.92368	-0.646784	0.00315596	1	SPU_013125	Sp-Slc5a12_1	0
comp141345_c0	223.522	158.391	217.537	301.721	292.63	258.123	7.89654	-0.508017	0.00317429	1	SPU_021314	Sp-Mfsd6l_1	0
comp130877_c0	6.77338	9.74715	9.88861	15.6631	23.3172	21.8027	3.73932	-1.20263	0.0032093	1	N/A	N/A	N/A
comp120523_c0	14.9014	19.4943	14.8329	6.59499	5.82929	8.32654	3.4133	1.24633	0.00324195	1	N/A	N/A	N/A
comp151916_c1	673.572	598.231	796.033	1116.09	865.067	877.214	9.66248	-0.467069	0.00327132	1	SPU_016379	Sp-Rej9	0
comp137579_c0	396.446	306.706	267.981	160.135	229.674	260.467	8.04925	0.578618	0.00328506	1	SPU_030082	Sp-Gg2	1e-09
comp99423_c0	9.48273	13.4023	4.9443	4.12187	0	3.84302	2.31113	1.80488	0.00329538	1	N/A	N/A	N/A
comp130547_c2	24.3842	17.0575	19.7772	36.2725	38.4733	35.2277	4.7735	-0.845106	0.00332129	1	N/A	N/A	N/A
comp148419_c2	146.305	140.286	199.008	209.482	242.498	244.851	7.59918	-0.521044	0.00332851	1	N/A	N/A	N/A
comp125840_c0	1.35468	8.52876	8.91211	1.64875	0	1.92151	1.44921	2.39629	0.00335385	1	N/A	N/A	N/A
comp141260_c2	933.643	1234.32	1044.62	1099.16	2003.27	1577.58	10.3359	-0.542781	0.00335811	1	SPU_024021	Sp-Tnr_1	0
comp137304_c0	354.925	437.537	395.544	205.269	297.177	323.492	8.36715	0.524436	0.00336633	1	SPU_010717	Sp-Hypp_1936	0
comp116107_c0	32.5122	26.8047	28.4297	78.3238	31.4782	49.9592	5.30256	-0.864501	0.00341096	1	N/A	N/A	N/A
comp135855_c3	97.5367	121.839	124.844	71.7206	68.7856	89.5167	6.55145	0.581553	0.00342317	1	N/A	N/A	N/A
comp107806_c0	6.77338	3.65518	6.18038	0.824374	1.16586	0	0.93845	3.06095	0.00350307	1	N/A	N/A	N/A
comp106668_c0	58.2511	49.9542	29.6658	35.4481	23.3172	12.8101	5.04932	0.945786	0.00351924	1	SPU_002211	none	1e-29
comp151316_c0	23.0295	20.7127	17.3051	50.2868	34.9757	28.1821	4.79389	-0.893991	0.00352701	1	SPU_007526	Sp-Relr2	0
comp143701_c2	8.12806	10.9655	13.7946	5.77062	0	5.12402	2.65756	1.59395	0.00362091	1	N/A	N/A	N/A
comp149175_c1	177.463	237.587	210.133	141.792	162.054	138.349	7.45337	0.499593	0.00362196	1	SPU_006939	Sp-Tlr034	2e-38
comp100372_c0	0	0	0	1.64875	6.99515	1.92151	-6.56468	-7.43822	0.00362773	1	N/A	N/A	N/A
comp1425604_c0	1.35468	7.31036	2.47215	0	0	0	-6.56468	7.3998	0.00365018	1	N/A	N/A	N/A
comp126638_c0	4.06403	2.43679	3.70823	5.86955	11.6586	15.3721	2.61094	-1.68825	0.00369396	1	N/A	N/A	N/A
comp132203_c0	18.9655	19.4943	20.0615	56.0575	29.1465	27.5416	4.75895	-0.946037	0.00374217	1	N/A	N/A	N/A
comp136957_c0	8.12806	6.09197	13.5968	21.4337	16.6368	22.4176	3.77327	-1.12069	0.00375718	1	N/A	N/A	N/A
comp146875_c0	93.4726	71.8852	76.4266	136.846	107.259	112.729	6.61338	-0.56153	0.00380803	1	SPU_027433	Sp-Chrna7	0
comp137745_c0	98.8913	97.4715	108.762	85.7349	43.1367	67.2272	6.34938	0.63782	0.0038549	1	SPU_020452	Sp-Grp94	0
comp132585_c0	2.70935	4.87358	8.65253	1.64875	0	1.28101	1.20097	2.4703	0.00388311	1	N/A	N/A	N/A
comp44603_c0	0	6.09197	4.9443	0	0	0.640503	-0.174233	4.1069	0.0038906	1	N/A	N/A	N/A
comp135530_c0	58.2511	64.4774	53.1513	29.6775	30.3123	46.1354	5.50907	0.728822	0.0039338	1	N/A	N/A	N/A
comp149785_c0	77.2165	41.4254	72.9285	120.359	95.6004	85.8338	6.32461	-0.655684	0.00395066	1	SPU_025859	Sp-Fbxl16	0
comp147178_c1	135.468	115.723	200.393	307.772	176.045	219.148	7.55312	-0.63846	0.00397216	1	SPU_010227	Sp-Srcr85	0
comp100357_c0	4.06403	1.21839	1.23608	7.41937	6.99515	10.248	2.07943	-1.91971	0.00402199	1	SPU_017707	Sp-Bursiconb	1e-11
comp146465_c1	545.149	544.768	539.782	647.472	793.122	733.606	9.29337	-0.415879	0.0041168	1	N/A	N/A	N/A
comp133517_c0	1.35468	1.21839	1.23608	6.59499	5.82929	6.41143	1.49747	-2.30593	0.00412177	1	SPU_023002	none	3e-07
comp128531_c0	1.35468	1.21839	1.82939	7.41937	6.99515	6.40503	1.67413	-2.24156	0.00417854	1	N/A	N/A	N/A
comp134985_c0	36.5898	41.0477	37.3048	74.0041	57.127	54.3915	5.60515	-0.690686	0.00420578	1	N/A	N/A	N/A
comp143811_c0	548.684	523.983	538.904	773.593	686.539	675.968	9.27255	-0.406511	0.00422569	1	N/A	N/A	N/A
comp142880_c1	90.6414	102.711	91.5932	154.191	125.913	129.382	6.83114	-0.523127	0.00430449	1	N/A	N/A	N/A
comp141969_c0	29.8029	21.9311	38.3184	66.7743	44.3026	42.9393	5.29485	-0.774247	0.00430711	1	SPU_018853	Sp-Vmd2l	0
comp131224_c2	5.4187	13.4023	9.88861	2.47312	1.16586	5.12402	2.40248	1.71204	0.0043207	1	N/A	N/A	N/A
comp141017_c2	23.0295	28.0231	21.0133	13.19	11.6586	11.26	4.08779	0.996973	0.00433796	1	N/A	N/A	N/A
comp22613_c0	0	2.43679	1.23608	8.24374	6.99515	4.48352	1.50437	-2.42486	0.00444248	1	N/A	N/A	N/A
comp1554131_c0	4.06403	3.65518	2.47215	0	0	0	-6.56468	7.27176	0.00446772	1	SPU_007980	Sp-Mm24	3e-06
comp121434_c0	6.77338	2.43679	7.41646	15.6631	16.322	10.8885	3.15376	-1.3666	0.00452677	1	N/A	N/A	N/A
comp140106_c0	196.428	188.083	219.713	284.879	284.329	258.039	7.8806	-0.453236	0.00453458	1	SPU_024039	Sp-Lix1L	0
comp126281_c0	2.70935	3.65518	3.70823	0	0	0.640503	-0.24013	3.97511	0.0045398	1	SPU_018344	none	2e-38
comp141444_c0	4295.2	4629.9	2997.98	2475.79	3015.88	3139.17	11.7234	0.466186	0.00464896	1	N/A	N/A	N/A
comp102706_c0	2.70935	4.87358	2.47215	0	0	0	-6.56468	7.25234	0.00469683	1	N/A	N/A	N/A
comp126324_c0	2.70935	4.87358	2.47215	0	0	0	-6.56468	7.25234	0.00469764	1	N/A	N/A	N/A
comp152984_c1	356.266	410.903	456.063	494.625	649.383	534.833	8.8999	-0.456767	0.00475319	1	SPU_022667	Sp-ThrombB2	0
comp139418_c2	23.0295	13.4023	16.069	33.7993	32.644	30.1036	4.56875	-0.878892	0.00475386	1	N/A	N/A	N/A
comp141832_c1	48.7683	46.299	37.0823	28.0287	20.9854	28.8226	5.07924	0.763648	0.00475887	1	SPU_017872	Sp-Colf_13	0
comp138278_c0	60.9604	31.6782	32.1503	23.9069	20.9854	24.9796	4.96003	0.836706	0.00484672	1	N/A	N/A	N/A
comp138576_c0	5.4187	4.87358	8.65253	11.5165	19.8196	14.7316	3.29974	-1.28195	0.00484916	1	SPU_009932	Sp-Heldr5L	0
comp129675_c0	88.0539	43.8622	63.0399	97.2762	95.5654	105.036	6.32783	-0.611571	0.00494256	1	SPU_008159	Sp-Kcnk13	0
comp132121_c0	10.8374	1.21839	3.70823	53.5843	3.49757	8.96704	3.42705	-2.0669	0.00499291	1	SPU_014664	Sp-Glur6_1	0
comp136446_c0	21.6748	34.115	22.2494	10.7169	13.9903	15.7564	4.22738	0.947577	0.00507609	1	N/A	N/A	N/A
comp139131_c0	14.9014	26.7803	23.4854	9.06812	10.4927	12.8677	3.93767	1.00688	0.00507745	1	N/A	N/A	N/A
comp137959_c0	9.48273	18.2759	11.1247	3.2975	3.49757	8.32654	3.01485	1.36254	0.00516667	1	SPU_020062	Sp-Rasgrp3	8e-40
comp130696_c0	8.12806	16.9235	8.65253	6.59499	1.16586	3.84302	2.72073	1.53832	0.00519141	1	SPU_014840	Sp-RasD	0
comp138974_c0	368.472	318.001	281.825	265.399	190.863	236.115	8.0924	0.483894	0.00522471	1	N/A	N/A	N/A
comp141843_c1	60.9604	42.6438	65.512	76.6668	90.9369	89.6704	6.11955	-0.605291	0.00523493	1	SPU_009188	Sp-Amt2	0
comp142919_c4	67.7338	65.8055	67.91	47.8137	33.7982	47.41	5.74791	0.6428	0.00524665	1	N/A	N/A	N/A
comp859058_c0	2.70935	7.31036	2.47215	0	1.16586	0.640503	0.663039	2.78983	0.0053008	1	N/A	N/A	N/A
comp87863_c0	0	0	0	1.4509	2.33172	4.48352	-6.56468	-7.08416	0.00533019	1	N/A	N/A	N/A
comp125738_c0	2.70935	2.43679	2.47215	7.41937	6.99515	11.5291	2.22842	-1.76784	0.00552684	1	N/A	N/A	N/A
comp126317_c0	6.77338	4.87358	1.23608	0	0	1.28101	0.437376	3.33012	0.00556387	1	N/A	N/A	N/A
comp116509_c0	17.6108	24.3679	18.5411	5.77062	10.4927	12.8101	3.80552	1.05771	0.00558934	1	N/A	N/A	N/A
comp147269_c0	231.663	505.499	269.452	130.268	263.799	218.104	8.03158	0.717507	0.0056498	1	N/A	N/A	N/A
comp135418_c0	4.06403	7.31036	3.70823	11.3351	17.4879	10.248	3.01646	-1.37321	0.00568387	1	N/A	N/A	N/A
comp33839_c0	0	0	0	8.24374	0	1.92151	-6.56468	-7.38252	0.00572486	1	SPU_012205	Sp-Abcc10b	0
comp104073_c1	0	0	0	8.24374	0	1.92151	-6.56468	-7.38252	0.00572561	1	SPU_026072	Sp-EceL	1e-06
comp132729_c0	215.393	226.694	228.674	117.407	163.243	190.229	7.54947	0.510441	0.00574496	1	SPU_013062	Sp-Hypp_701	0
comp152097_c0	282.138	194.175	285.435	614.942	319.27	276.447	8.32241	-0.668407	0.00577048	1	SPU_012076	Sp-Cca2dA	0
comp149029_c0	4.06403	2.43679	1.23608	9.6864	11.6586	5.76453	2.27128	-1.80897	0.00586114	1	N/A	N/A	N/A
comp142603_c0	281.651	214.437	288.982	377.572	360.786	333.702	8.25646	-0.449492	0.00587424	1	N/A	N/A	N/A
comp139526_c0	9.48273	4.87358	3.70823	61.8281	3.49757	7.68603	3.59761	-2.01497	0.00590512	1	SPU_002315	Sp-Hypp_351	0
comp104921_c2	1.35468	0	2.47215	1.64875	4.66343	12.8101	1.5117	-2.32103	0.00597494	1	SPU_013400	Sp-Hypp_2081	0
comp131841_c1	16.2561	26.8047	8.65253	8.24374	4.66343	8.96704	3.48685	1.2413	0.00602234	1	N/A	N/A	N/A
comp122168_c0	13.5468	0	2.47215	0.824374	0	0.640503	0.691279	3.45092	0.00615762	1	N/A	N/A	N/A
comp26675_c0	0	1.21839	0	6.59499	4.66343	3.20251	0.484573	-3.56911	0.00616191	1	N/A	N/A	N/A
comp139138_c0	73.1525	64.5871	107.539	151.198	107.259	110.807	6.64843	-0.590235	0.00621064	1	SPU_004062	Sp-Sfrp3/4I	2e-06
comp100565_c0	0	0	1.23608	3.2975	6.99515	3.84302	0.478555	-3.5155	0.00623628	1	N/A	N/A	N/A
comp39349_c0	4.06403	23.1495	4.9443	0	5.82929	3.20251	2.50609	1.83208	0.00637579	1	SPU_013458	Sp-Cara4LA	0
comp137194_c0	0	2.43679	1.23608	12.3656	6.99515	1.28101	1.53724	-2.49059	0.00639634	1	N/A	N/A	N/A
comp123798_c0	4.06403	3.65518	7.41646	0	0	2.56201	1.05362	2.5626	0.00642781	1	N/A	N/A	N/A
comp138999_c1	70.4431	26.8047	37.0823	16.4875	23.3172	31.4999	5.02782	0.913716	0.00644632	1	N/A	N/A	N/A
comp133158_c0	111.571	130.368	148.329	228.772	156.178	173.365	7.28167	-0.516614	0.00645496	1	SPU_010341	none	1e-24
comp148587_c0	63.8459	109.034	65.8458	38.0696	44.3726	64.6972	5.96516	0.698171	0.00652084	1	SPU_024223	Sp-Hypp_212	1e-13
comp132725_c0	71.7978	47.5174	65.512	44.5162	37.3075	35.8682	5.61949	0.651163	0.00654425	1	N/A	N/A	N/A
comp1038178_c0	0	0	0	0	12.8244	0.640503	-6.56468	-7.78808	0.00656588	1	SPU_026078	Sp-Act_5	4e-36
comp132934_c0	25.7388	17.0575	25.9576	10.7169	10.4927	13.4506	4.02433	0.988165	0.00656813	1	SPU_022728	Sp-TpaseL_14	2e-18
comp128868_c0	151.724	170.575	169.342	192.079	244.83	240.829	7.58806	-0.463123	0.00661656	1	SPU_027343	Sp-Itih_6	6.00036e-42
comp150925_c1	253.988	375.716	258.995	150.036	222.679	237.031	7.93885	0.543487	0.00661661	1	SPU_019345	Sp-FoxQ1	8e-23
comp139480_c0	17.6108	24.7578	18.5411	37.0968	32.644	35.8682	4.74063	-0.793989	0.00666722	1	N/A	N/A	N/A
comp136143_c0	92.118	80.414	112.483	120.359	156.225	134.506	6.83414	-0.528414	0.00666782	1	N/A	N/A	N/A
comp127681_c0	8.12806	12.1839	6.18038	15.6631	19.8196	21.1366	3.6904	-1.09572	0.00666821	1	SPU_003972	Sp-Kcnk16	1e-38
comp136047_c0	1.35468	1.21839	1.23608	4.94625	8.16101	5.76453	1.49885	-2.30869	0.00669575	1	N/A	N/A	N/A
comp23389_c0	0	0	0	3.2975	5.82929	0.640503	-6.56468	-7.32491	0.00670392	1	N/A	N/A	N/A
comp128370_c0	5.4187	6.09197	6.18038	3.2975	0	0.640503	1.47624	2.16748	0.0067276	1	N/A	N/A	N/A
comp42501_c0	6.77338	6.09197	6.18038	1.64875	0	3.20251	1.67992	1.97304	0.00676952	1	N/A	N/A	N/A
comp150283_c0	8.12806	3.65518	8.65253	20.6094	11.6586	15.3721	3.3786	-1.22108	0.00688336	1	N/A	N/A	N/A
comp135717_c0	165.677	175.449	132.977	265.176	186.526	215.209	7.55024	-0.492295	0.00689619	1	SPU_004349	none	0
comp132236_c0	0	18.2759	4.9443	14.0144	33.8099	14.7316	3.66723	-1.42976	0.00693167	1	SPU_004116	none	8.96831e-44
comp137616_c2	1.35468	6.09197	2.47215	6.59499	11.6586	11.0871	2.50754	-1.56467	0.00700372	1	N/A	N/A	N/A
comp149912_c1	166.598	132.805	164.621	257.205	202.848	188.936	7.51509	-0.483994	0.00703551	1	SPU_003062	Sp-Zc3p26_7	0
comp127954_c1	8.12806	10.9655	9.88861	2.44839	3.49757	4.48352	2.53488	1.4745	0.00705094	1	N/A	N/A	N/A
comp144967_c0	522.905	310.69	547.582	720.503	566.607	675.724	9.10024	-0.50704	0.00707551	1	SPU_015465	Sp-Hypp_113	0
comp115884_c0	12.1921	8.52876	7.41646	17.3119	20.9854	19.8556	3.75313	-1.04737	0.00709345	1	N/A	N/A	N/A
comp146878_c0	155.788	112.092	134.732	223.405	179.915	165.826	7.31799	-0.49941	0.00710596	1	SPU_015587	Sp-Notum	0
comp116448_c0	5.4187	6.09197	7.41646	0.824374	0	3.84302	1.64754	2.01977	0.00711072	1	N/A	N/A	N/A
comp146677_c0	590.666	412.999	505.889	542.414	989.137	654.69	9.24211	-0.53433	0.00714056	1	SPU_016881	Sp-SoxE	0
comp148161_c2	5.4187	10.9655	4.9443	1.64875	1.16586	3.20251	1.91693	1.82564	0.0071678	1	N/A	N/A	N/A
comp146912_c0	1006.42	1038.75	989.924	829.807	608.578	841.256	9.7761	0.412935	0.00718004	1	SPU_023388	Sp-Hypp_2669	1.4013e-45
comp130634_c0	28.4482	40.207	27.1937	8.24374	19.19	23.6986	4.54446	0.906524	0.00723172	1	N/A	N/A	N/A
comp132028_c0	1.35468	6.09197	6.18038	8.24374	10.4927	17.2936	2.8848	-1.40273	0.00733368	1	N/A	N/A	N/A
comp97238_c0	2.70935	8.52876	1.23608	0.824374	0	0	0.0961601	3.9195	0.00735224	1	SPU_009027	Sp-Rab35	8e-18
comp86106_c0	9.48273	8.52876	11.1247	4.94625	3.49757	1.28101	2.48824	1.58307	0.00736003	1	N/A	N/A	N/A
comp46166_c0	2.70935	0	1.23608	9.06812	5.82929	3.84302	1.51917	-2.2479	0.00742012	1	N/A	N/A	N/A
comp138561_c0	2.70935	4.87358	8.65253	12.3656	13.9903	14.0911	3.09456	-1.31688	0.00758608	1	N/A	N/A	N/A
comp134413_c0	6.77338	4.87358	13.5968	28.0287	10.4927	16.6531	3.63693	-1.12807	0.00759521	1	SPU_003707	Sp-EgfiL	2e-31
comp146262_c1	5.4187	9.74715	2.47215	0.824374	1.16586	1.28101	1.34026	2.43078	0.00762715	1	N/A	N/A	N/A
comp126811_c0	17.6108	15.8391	23.4854	12.3656	6.99515	8.32654	3.72624	1.0401	0.00764319	1	SPU_000310	Sp-Pdgfr/vegfrL	0
comp132641_c0	5.4187	0	3.70823	8.24374	11.6586	7.68603	2.4031	-1.59586	0.00772965	1	N/A	N/A	N/A
comp137729_c0	266.871	945.705	445.989	46.165	405.625	272.668	8.51328	1.19496	0.00776232	1	N/A	N/A	N/A
comp132559_c0	10.8374	7.31036	8.65253	2.47312	3.49757	2.56201	2.33363	1.65117	0.00790111	1	N/A	N/A	N/A
comp133631_c1	29.8029	21.9311	14.8329	14.0144	9.32686	9.60754	3.96448	1.01458	0.00791055	1	SPU_003266	Sp-Anpep	0
comp139115_c2	130.049	119.098	123.608	137.143	181.827	206.037	7.20418	-0.494111	0.00799251	1	N/A	N/A	N/A
comp141832_c0	23.0295	62.0406	37.0823	22.8764	29.1465	16.0126	4.92541	0.844324	0.00800277	1	SPU_013557	Sp-Fcolf	0
comp1220930_c0	9.48273	1.21839	4.9443	1.64875	0	0.640503	0.99631	2.77279	0.00804376	1	N/A	N/A	N/A
comp113500_c0	4.06403	9.74715	1.23608	1.64875	0	1.28101	1.14614	2.36065	0.00813312	1	N/A	N/A	N/A
comp139305_c0	53.9026	43.8622	41.0872	33.7993	19.8196	31.3846	5.17846	0.707952	0.00814616	1	N/A	N/A	N/A
comp139853_c0	20.3201	2.43679	6.18038	128.602	0	12.8101	4.41435	-2.28891	0.00815314	1	SPU_017176	Sp-Hypp_2307	0
comp1142803_c0	0	1.21839	0	2.47312	3.49757	4.48352	0.250534	-3.10103	0.0082163	1	N/A	N/A	N/A
comp1223217_c0	5.4187	2.43679	3.70823	0.824374	0	0.640503	0.456194	2.98075	0.0082218	1	N/A	N/A	N/A
comp142392_c0	73.1525	43.8622	65.512	96.4683	82.7759	89.6704	6.20652	-0.55904	0.00829001	1	N/A	N/A	N/A
comp136256_c2	361.698	1018.25	435.099	231.913	501.307	332.363	8.85665	0.768362	0.00831321	1	N/A	N/A	N/A
comp1130155_c0	0	0	1.23608	4.94625	2.33172	3.20251	0.262737	-3.08386	0.00831852	1	N/A	N/A	N/A
comp149000_c0	886.27	680.156	844.401	1205.88	909.556	1092.58	9.85643	-0.412151	0.00835237	1	SPU_005033	Sp-Calm1	3.00004e-41
comp1627120_c0	4.06403	2.43679	4.9443	1.64875	0	0	0.534054	2.79529	0.00836597	1	N/A	N/A	N/A
comp1051864_c0	4.06403	9.74715	1.23608	1.64875	1.16586	0	1.11722	2.4185	0.00842571	1	N/A	N/A	N/A
comp134429_c0	6.77338	11.5626	8.65253	22.2581	18.6654	15.3721	3.69965	-1.06068	0.0084442	1	N/A	N/A	N/A
comp152622_c0	497.423	483.654	488.67	679.763	648.135	582.915	9.1257	-0.378619	0.00846763	1	SPU_001030	Sp-Ttl5	0
comp93818_c1	24.3842	24.3679	27.1937	35.4481	47.8002	42.2732	5.02438	-0.724894	0.00869923	1	SPU_012199	Sp-Ugt1L_3	0
comp780585_c0	2.70935	3.65518	2.47215	0	0	0.640503	-0.334571	3.78623	0.00870429	1	N/A	N/A	N/A
comp135898_c1	14.9014	54.8277	30.9019	17.4025	16.322	19.1895	4.60429	0.927354	0.00873977	1	N/A	N/A	N/A
comp125978_c0	0	2.43679	3.70823	1.64875	6.99515	13.4506	1.95755	-1.8462	0.00883666	1	N/A	N/A	N/A
comp134575_c0	59.6057	47.5174	40.7905	37.9212	23.3172	30.0844	5.27579	0.695708	0.00890252	1	N/A	N/A	N/A
comp142151_c0	14.9014	18.2759	18.1703	25.5556	30.3123	34.6192	4.50597	-0.817413	0.00890644	1	N/A	N/A	N/A
comp139235_c1	0	0	1.23608	1.64875	3.49757	5.76453	0.291767	-3.14192	0.00897769	1	N/A	N/A	N/A
comp133528_c0	14.9014	8.52876	14.8329	30.4441	15.0862	26.9011	4.13325	-0.920663	0.00900427	1	N/A	N/A	N/A
comp88349_c0	0	0	0	3.2975	2.33172	2.56201	-6.56468	-7.07103	0.00901078	1	N/A	N/A	N/A
comp133233_c0	0	0	0	2.47312	2.33172	3.20251	-6.56468	-7.03827	0.00901132	1	SPU_011692	Sp-CcLta1	1e-16
comp130942_c0	6.77338	10.9655	12.3608	23.0825	19.8196	17.9341	3.8343	-1.01518	0.00905359	1	SPU_027584	Sp-Surreal/Gpcr93	0
comp121549_c0	75.8619	42.6438	98.8861	194.552	64.1222	122.253	6.5838	-0.809219	0.00906208	1	N/A	N/A	N/A
comp120639_c1	0	0	0	2.47312	3.49757	1.92151	-6.56468	-7.01738	0.0091293	1	N/A	N/A	N/A
comp117377_c0	0	0	0	3.2975	2.33172	1.92151	-6.56468	-6.95356	0.00913855	1	SPU_016885	Sp-Sned1_4	8e-12
comp113648_c0	8.12806	12.1839	9.88861	2.47312	4.66343	3.84302	2.60167	1.45976	0.00915219	1	N/A	N/A	N/A
comp139674_c1	510.781	324.093	502.564	708.146	522.281	623.216	9.03574	-0.470892	0.00923348	1	SPU_003832	Sp-Glyt	0
comp106778_c2	0	0	0	1.64875	3.49757	2.56201	-6.56468	-6.98337	0.00925438	1	SPU_007075	none	2e-07
comp128751_c2	13.5468	8.52876	8.65253	4.12187	3.49757	3.20251	2.60372	1.50559	0.00927072	1	N/A	N/A	N/A
comp115112_c0	13.5468	17.0575	19.7772	5.77062	9.32686	8.96704	3.53687	1.06599	0.00928691	1	N/A	N/A	N/A
comp146534_c0	1094.58	642.435	911.433	1152.83	1265.64	1181.66	10.0074	-0.442906	0.00936611	1	SPU_028100	Sp-Fn3/Igf_25	0
comp129526_c0	2.70935	3.65518	2.47215	3.2975	12.8244	11.5291	2.38142	-1.64575	0.00938321	1	N/A	N/A	N/A
comp131675_c1	73.139	75.5039	48.4665	37.0226	39.6392	50.5997	5.72229	0.6312	0.00941522	1	N/A	N/A	N/A
comp112741_c0	4.06403	3.65518	1.23608	0	0	0.640503	-0.324954	3.80546	0.00950468	1	N/A	N/A	N/A
comp141428_c0	35.2216	71.8852	38.3184	19.7932	29.263	35.8682	5.21116	0.776026	0.00961463	1	N/A	N/A	N/A
comp7906_c0	0	0	0	4.12187	1.16586	2.56201	-6.56468	-7.00959	0.00979596	1	N/A	N/A	N/A
comp137747_c0	8.87313	9.25979	17.3051	4.12187	4.67509	5.12402	2.88824	1.34804	0.00980155	1	N/A	N/A	N/A
comp127816_c0	67.7338	25.5863	65.512	145.09	58.2929	77.424	6.13743	-0.822075	0.00980578	1	SPU_001737	Sp-Ebr1L	3e-17
comp125950_c0	13.5468	10.9655	13.5968	5.77062	2.33172	7.68603	3.03147	1.27127	0.00981789	1	N/A	N/A	N/A
comp151162_c1	70.6057	84.0448	69.2203	51.9356	51.2978	50.4396	5.95016	0.542803	0.00981881	1	N/A	N/A	N/A
comp17253_c1	0	7.31036	2.47215	0	0	0	-6.56468	7.21269	0.00984664	1	N/A	N/A	N/A
comp129748_c0	1.35468	0	0	9.06812	0	4.48352	0.514209	-3.32245	0.0098913	1	N/A	N/A	N/A
comp102113_c0	1.35468	2.43679	4.9443	0	0	0.640503	-0.342857	3.76966	0.00990232	1	N/A	N/A	N/A
comp124519_c0	16.2561	26.8047	19.7772	10.7169	13.9903	8.32654	3.92475	0.927699	0.00993129	1	N/A	N/A	N/A
comp133205_c0	6.74629	14.6207	4.9443	2.47312	4.66343	1.92151	2.36344	1.53841	0.00994437	1	N/A	N/A	N/A
comp135010_c0	10.8374	12.1839	9.88861	26.3717	17.4879	20.4961	3.93926	-0.967544	0.00995966	1	N/A	N/A	N/A
comp104921_c3	0	0	0	0	1.16586	7.04553	-6.56468	-7.07457	0.0100172	1	SPU_013400	Sp-Hypp_2081	0
comp1788994_c0	0	0	0	1.64875	4.66343	1.92151	-6.56468	-7.07849	0.0101457	1	N/A	N/A	N/A
comp139613_c1	20.3201	15.8391	25.9576	9.06812	8.16101	14.0911	3.878	0.987892	0.0101577	1	N/A	N/A	N/A
comp146328_c0	150.369	56.0461	90.0234	70.0718	59.4588	53.8855	6.28032	0.692613	0.0101651	1	N/A	N/A	N/A
comp118990_c0	0	1.21839	0	2.47312	5.82929	4.48352	0.395771	-3.3915	0.0103314	1	SPU_025621	Sp-Cntnap2L_3	2e-24
comp135043_c0	6.77338	7.31036	6.18038	14.1463	12.8244	17.9341	3.32986	-1.14794	0.0103527	1	N/A	N/A	N/A
comp132804_c0	6.77338	4.87358	9.88861	24.7312	9.32686	14.7316	3.43361	-1.17985	0.0105145	1	N/A	N/A	N/A
comp132796_c0	1.35468	1.21839	0	4.94625	5.82929	4.48352	1.06258	-2.5681	0.0105408	1	N/A	N/A	N/A
comp32181_c0	1.35468	1.21839	0	4.94625	5.82929	4.48352	1.06258	-2.5681	0.0105414	1	N/A	N/A	N/A
comp114226_c0	0	3.65518	1.23608	8.24374	4.66343	5.76453	1.67153	-1.93258	0.0105929	1	N/A	N/A	N/A
comp146420_c1	1.35468	1.21839	1.23608	5.77062	3.49757	6.96227	1.39009	-2.09116	0.0106327	1	N/A	N/A	N/A
comp19443_c0	5.4187	2.43679	1.23608	0	0	0	-6.56468	7.10701	0.0106394	1	N/A	N/A	N/A
comp1295371_c0	0	0	0	1.64875	1.16586	4.48352	-6.56468	-6.90447	0.01064	1	N/A	N/A	N/A
comp130378_c0	5.4187	2.43679	1.23608	0	0	0	-6.56468	7.10701	0.0106413	1	N/A	N/A	N/A
comp88339_c0	0	1.21839	0	4.94625	5.82929	0.640503	0.314023	-3.22801	0.0106561	1	N/A	N/A	N/A
comp718397_c0	0	0	1.23608	4.94625	5.82929	0.640503	0.324416	-3.20722	0.0106571	1	N/A	N/A	N/A
comp136119_c0	56.7745	40.207	43.2627	76.8399	64.1222	67.8933	5.83412	-0.574564	0.0106772	1	N/A	N/A	N/A
comp1053093_c0	12.1921	7.31036	3.70823	2.638	2.33172	1.92151	2.07578	1.75196	0.010688	1	N/A	N/A	N/A
comp118994_c0	12.1921	9.74715	12.3608	23.9069	24.5063	17.9341	3.99109	-0.951829	0.010733	1	N/A	N/A	N/A
comp129616_c2	9.48273	31.6782	11.1247	0.824374	11.6586	8.96704	3.48066	1.28544	0.0107505	1	N/A	N/A	N/A
comp135982_c0	15.6059	21.9311	13.5968	9.73586	6.99515	8.32654	3.57673	1.02903	0.0107535	1	N/A	N/A	N/A
comp136931_c0	37.809	20.7127	24.7215	19.785	6.9252	17.2936	4.33445	0.919706	0.010783	1	N/A	N/A	N/A
comp130865_c0	5.2155	6.09197	4.9443	10.7169	10.4927	17.8572	3.07024	-1.26535	0.0107865	1	N/A	N/A	N/A
comp113925_c0	0	0	0	0.824374	4.66343	2.56201	-6.56468	-7.0459	0.0107989	1	N/A	N/A	N/A
comp137429_c1	69.0885	81.6324	62.9534	102.857	109.591	92.3541	6.41054	-0.512459	0.0109563	1	N/A	N/A	N/A
comp149654_c1	147.66	157.94	152.037	210.397	190.653	209.444	7.46098	-0.415772	0.0109722	1	N/A	N/A	N/A
comp139177_c0	109.878	114.992	100.456	159.525	128.174	158.781	6.98913	-0.45671	0.0110159	1	N/A	N/A	N/A
comp126207_c0	0	2.43679	6.18038	3.2975	11.6586	12.1696	2.34944	-1.65437	0.0110972	1	N/A	N/A	N/A
comp131457_c3	18.9655	28.0231	12.3608	10.7169	10.4927	8.96704	3.8183	0.975799	0.0112371	1	N/A	N/A	N/A
comp133474_c0	9.48273	10.9655	12.3608	5.77062	0	6.40503	2.73601	1.43009	0.0112472	1	N/A	N/A	N/A
comp123714_c0	0	2.43679	1.23608	3.2975	8.16101	5.76453	1.40662	-2.22936	0.0112509	1	N/A	N/A	N/A
comp139055_c4	53.0898	57.3376	54.9436	94.3167	79.1967	68.0919	6.05807	-0.546946	0.0113621	1	N/A	N/A	N/A
comp139376_c4	0	0	1.23608	1.64875	6.99515	4.48352	0.425177	-3.40874	0.0113676	1	N/A	N/A	N/A
comp141850_c2	54.187	31.6782	40.7905	108.199	46.6343	56.3643	5.76865	-0.737681	0.0113742	1	N/A	N/A	N/A
comp1155658_c0	6.77338	1.21839	6.18038	0	1.16586	1.28101	0.972998	2.53405	0.0114248	1	N/A	N/A	N/A
comp152073_c1	532.388	456.898	616.802	638.066	729.827	738.5	9.25998	-0.391224	0.0114611	1	SPU_004902	Sp-Ide	0
comp149469_c0	200.492	223.868	197.377	121.051	144.543	185.06	7.46306	0.464281	0.0114687	1	SPU_013114	Sp-Hypp_2069	0
comp150763_c0	102.955	124.276	130.999	244.839	155.059	128.741	7.18048	-0.561394	0.0114866	1	SPU_004246	Sp-Wdr49L	0
comp142286_c1	18.9655	32.8966	24.7215	26.38	82.7759	36.5087	5.13777	-0.927542	0.0115525	1	SPU_018483	Sp-Erg	2e-40
comp101117_c0	4.06403	0	1.23608	25.5556	1.16586	1.92151	2.0381	-2.43409	0.0116491	1	SPU_014401	Sp-NtL	2e-25
comp136629_c0	13.5468	12.1839	22.2494	29.6775	13.9903	46.7567	4.45654	-0.914278	0.0116803	1	N/A	N/A	N/A
comp134016_c0	31.1575	35.3334	16.069	6.59499	20.9854	16.6531	4.33226	0.900302	0.0117136	1	SPU_022503	none	6e-12
comp152045_c0	143.623	142.552	132.05	174.784	207.534	180.859	7.33783	-0.42931	0.0117433	1	SPU_000435	Sp-MlckL	0
comp128359_c1	0	0	1.23608	7.41937	1.16586	1.92151	0.264543	-3.08748	0.0117743	1	N/A	N/A	N/A
comp137706_c0	24.3842	24.3191	11.1247	12.3656	10.4927	7.68603	3.83283	0.969914	0.0117743	1	N/A	N/A	N/A
comp140168_c0	94.8273	56.0461	72.9285	37.9377	44.7689	61.847	5.90581	0.630618	0.0118934	1	N/A	N/A	N/A
comp137443_c0	27.0935	28.0231	27.1937	28.8531	67.6198	44.2011	5.16464	-0.773211	0.0119674	1	SPU_020126	Sp-Zcchc3	0
comp136562_c0	73.1525	67.0117	64.276	92.2969	89.7711	105.683	6.33714	-0.493143	0.0119731	1	N/A	N/A	N/A
comp127691_c0	4.06403	1.21839	4.9443	7.41937	12.8244	9.60754	2.54204	-1.54545	0.0120067	1	N/A	N/A	N/A
comp151948_c0	1377.66	1426.03	1294.59	1990.78	1618.43	1630.09	10.593	-0.354354	0.0120836	1	SPU_027784	Sp-Klp6L1	0
comp130966_c1	2.70935	6.09197	9.88861	1.64875	0	3.20251	1.66631	1.94583	0.0121209	1	N/A	N/A	N/A
comp136909_c0	70.4431	57.2036	75.4006	103.871	81.6101	102.852	6.33367	-0.50592	0.012154	1	N/A	N/A	N/A
comp1376795_c0	1.35468	1.21839	6.18038	0	0	0.640503	-0.341398	3.77257	0.0122927	1	N/A	N/A	N/A
comp1684413_c0	1.35468	1.21839	6.18038	0	0	0.640503	-0.341398	3.77257	0.0122936	1	N/A	N/A	N/A
comp120157_c0	2.70935	1.21839	0	2.47312	9.32686	5.76453	1.46918	-2.16089	0.0123176	1	SPU_023115	Sp-Ptpriz	2e-12
comp136128_c0	24.3164	56.0461	30.9019	10.7169	30.3123	20.5025	4.78559	0.854592	0.0124024	1	N/A	N/A	N/A
comp131294_c0	29.8029	35.3334	42.0266	14.9954	22.1513	26.9011	4.78741	0.742585	0.0124113	1	N/A	N/A	N/A
comp136863_c2	27.2561	35.0532	32.138	30.5018	5.82929	14.0911	4.52375	0.90545	0.0124877	1	N/A	N/A	N/A
comp132021_c1	28.4482	23.1982	29.6658	14.8387	16.322	15.3721	4.35783	0.805224	0.0125307	1	SPU_025948	Sp-Nlr97	0
comp151954_c0	842.459	1202.65	838.245	476.645	769.361	817.423	9.66722	0.482706	0.012545	1	SPU_012448	Sp-Ovo	0
comp146577_c1	46.059	47.5174	61.8162	66.2302	96.7196	69.1743	5.9843	-0.57898	0.0125878	1	SPU_019103	none	2e-10
comp152964_c0	835.835	1025.51	1171.91	1564.3	1293.01	1153.53	10.1832	-0.403037	0.0126236	1	SPU_006000	Sp-Notchh1_4	0
comp147504_c0	72.7596	79.1956	69.2326	84.9106	132.908	101.84	6.4698	-0.531258	0.0126526	1	SPU_020880	Sp-Tdh	0
comp1999152_c0	0	0	0	0.824374	5.82929	1.92151	-6.56468	-7.13711	0.0126908	1	SPU_016982	Sp-PppL_113	5e-31
comp136065_c1	8.56155	18.2759	6.18038	4.12187	3.49757	5.12402	2.77347	1.37349	0.012738	1	N/A	N/A	N/A
comp1635225_c0	6.77338	0	4.9443	0	0	1.28101	0.368984	3.19334	0.0127873	1	N/A	N/A	N/A
comp130338_c0	50.123	47.5174	55.6111	75.8424	59.3422	87.672	5.9449	-0.540215	0.0128268	1	N/A	N/A	N/A
comp139364_c1	1.35468	3.65518	1.23608	7.41937	9.32686	6.13602	1.99457	-1.87324	0.0129762	1	N/A	N/A	N/A
comp143448_c0	24.3842	9.74715	33.3741	44.3926	38.4617	32.3518	4.87754	-0.771142	0.0130001	1	N/A	N/A	N/A
comp132551_c0	10.8374	6.09197	11.1247	28.0287	13.9903	14.7316	3.73339	-1.01643	0.0130281	1	N/A	N/A	N/A
comp141013_c0	258.526	215.132	241.48	306.741	343.975	291.339	8.09591	-0.39759	0.0130486	1	SPU_009644	Sp-Np	0
comp146885_c0	97.5367	23.1495	58.0956	195.377	60.6246	87.5311	6.36822	-0.942247	0.0131239	1	SPU_010198	none	7e-18
comp135762_c0	44.7043	48.7479	43.2627	65.6202	76.9466	59.5668	5.79213	-0.564139	0.0131242	1	N/A	N/A	N/A
comp126666_c0	2.70935	12.1839	4.9443	0.824374	3.49757	1.92151	1.89129	1.66782	0.0131533	1	N/A	N/A	N/A
comp145888_c1	82.6352	165.726	168.23	108.348	446.255	198.389	7.54453	-0.854003	0.0131548	1	N/A	N/A	N/A
comp146844_c0	31.1575	38.9886	46.9709	43.0818	70.9541	68.5338	5.60709	-0.640497	0.0131769	1	N/A	N/A	N/A
comp134691_c0	310.221	166.92	313.963	657.018	236.588	374.374	8.38306	-0.680592	0.0133733	1	SPU_028569	Sp-Pla2g1b_4	5e-21
comp140328_c0	46.0996	64.5749	56.8595	37.6574	38.4733	35.8682	5.51286	0.580969	0.0133972	1	N/A	N/A	N/A
comp147693_c0	415.886	425.22	483.306	550.682	607.412	546.989	8.96842	-0.364492	0.0134027	1	SPU_027682	Sp-Aacs	0
comp149784_c0	399.656	335.997	358.067	517.74	400.729	516.591	8.706	-0.391868	0.0134185	1	N/A	N/A	N/A
comp137179_c0	9.48273	14.5233	9.87625	24.7312	17.4879	21.7771	3.95622	-0.917457	0.013446	1	N/A	N/A	N/A
comp1804721_c0	0	4.87358	3.70823	0	0	0	-6.56468	7.02377	0.013449	1	N/A	N/A	N/A
comp113843_c3	2.70935	0	1.23608	9.95844	3.49757	3.20251	1.43422	-2.07801	0.0134607	1	N/A	N/A	N/A
comp140998_c0	34.1243	23.1495	29.6658	47.8137	45.4685	42.9137	5.18078	-0.647598	0.013585	1	SPU_020903	none	9.99967e-42
comp146404_c0	172.03	188.802	155.746	235.73	232.041	216.439	7.63061	-0.405451	0.0135857	1	SPU_016085	Sp-C19orf28L	0
comp147366_c0	479.555	434.967	510.697	624.876	629.179	574.313	9.07169	-0.359372	0.013587	1	SPU_000692	Sp-Ugt2b17	0
comp134549_c0	29.8029	29.2415	28.4297	48.6381	48.966	40.3517	5.19446	-0.657279	0.0136316	1	SPU_004146	none	0
comp136274_c0	39.2856	69.4485	37.0823	21.4502	37.3075	30.8146	5.25153	0.703028	0.0136661	1	N/A	N/A	N/A
comp811182_c0	12.1921	10.9655	8.65253	4.94625	4.66343	3.84302	2.78566	1.24159	0.0136998	1	N/A	N/A	N/A
comp129338_c0	24.3842	15.8391	28.4297	11.5412	9.32686	16.0126	4.06806	0.896458	0.0137344	1	SPU_013710	Sp-Hypp_95	0
comp86831_c0	4.06403	2.43679	4.9443	9.89249	10.4927	10.248	2.64188	-1.42037	0.0137483	1	N/A	N/A	N/A
comp139733_c1	223.386	244.02	213.779	278.078	316.099	295.438	8.01951	-0.385134	0.0137864	1	N/A	N/A	N/A
comp86162_c0	6.77338	12.1839	11.1247	18.1362	20.9854	19.2151	3.80362	-0.955505	0.0138701	1	N/A	N/A	N/A
comp137365_c1	4.06403	3.65518	3.70823	0	1.16586	0.640503	0.598796	2.66134	0.0138746	1	N/A	N/A	N/A
comp129112_c0	5.4187	9.74715	6.18038	10.7169	22.1513	14.7316	3.40943	-1.15697	0.0139486	1	SPU_003110	Sp-Eif5A	0
comp134602_c1	53.1439	58.4829	46.9709	65.9499	94.4345	73.8244	6.00548	-0.562423	0.0139605	1	N/A	N/A	N/A
comp121912_c0	24.3842	17.5327	17.3051	36.2725	27.9806	33.3062	4.66317	-0.720147	0.0139975	1	N/A	N/A	N/A
comp128414_c0	2.70935	2.43679	2.47215	6.59499	3.49757	12.8101	2.13849	-1.58797	0.0140627	1	N/A	N/A	N/A
comp125133_c0	0	1.21839	3.70823	16.4875	0	5.12402	1.7822	-2.13313	0.0141206	1	SPU_014556	Sp-Hypp_2157	0
comp136967_c0	32.2819	41.4254	39.5544	23.0825	28.0039	20.4769	4.90737	0.66237	0.0141531	1	N/A	N/A	N/A
comp94588_c0	5.4187	8.52876	7.41646	3.2975	1.16586	1.92151	1.96092	1.74245	0.0141842	1	N/A	N/A	N/A
comp125940_c0	1.35468	6.09197	11.1247	1.64875	0	3.20251	1.66172	1.93664	0.0143299	1	N/A	N/A	N/A
comp130059_c0	2.70935	3.65518	2.47215	9.06812	8.16101	7.68603	2.30627	-1.49545	0.0143756	1	N/A	N/A	N/A
comp125747_c0	0	1.21839	0	3.2975	2.33172	4.48352	0.226578	-3.05312	0.0144394	1	N/A	N/A	N/A
comp127949_c0	4.06403	2.43679	3.70823	17.3119	2.33172	9.53068	2.52424	-1.51485	0.0144747	1	N/A	N/A	N/A
comp33377_c0	5.4187	2.43679	3.70823	0	1.16586	0	0.2915	3.31014	0.0144797	1	N/A	N/A	N/A
comp141181_c0	1999	1226.92	1503.2	1003.71	1022.66	1445.13	10.3994	0.446018	0.014677	1	N/A	N/A	N/A
comp152739_c0	312.93	333.84	466.001	524.302	423.206	548.719	8.74856	-0.427173	0.0147185	1	SPU_018910	none	0
comp136063_c0	50.123	58.5073	35.8462	27.2044	31.5015	33.889	5.26881	0.641831	0.0147269	1	N/A	N/A	N/A
comp144486_c0	68.1944	28.0231	80.1843	139.781	62.9447	89.6704	6.24229	-0.729059	0.0148293	1	N/A	N/A	N/A
comp140365_c0	109.729	80.414	103.83	162.402	125.913	120.415	6.85231	-0.47546	0.0148406	1	N/A	N/A	N/A
comp119737_c0	23.0295	23.1495	12.3608	14.8387	6.99515	7.68603	3.79252	0.987727	0.014915	1	N/A	N/A	N/A
comp146206_c0	23.0295	41.4254	32.138	55.7937	44.3026	49.3443	5.32367	-0.629584	0.0149598	1	N/A	N/A	N/A
comp934449_c0	0	0	1.23608	4.12187	4.66343	1.92151	0.27815	-3.11469	0.0149678	1	N/A	N/A	N/A
comp147031_c0	21.6748	20.7127	32.138	14.0144	13.9903	14.8276	4.23518	0.799035	0.0149688	1	N/A	N/A	N/A
comp137410_c1	43.4038	42.9728	39.5544	60.9872	72.2832	54.3018	5.67893	-0.574813	0.0149853	1	SPU_013043	Sp-Ctr1aL	3e-15
comp146407_c0	8.12806	9.74715	8.65253	4.94625	3.49757	1.28101	2.42059	1.44776	0.0150568	1	N/A	N/A	N/A
comp117045_c0	27.0935	48.7358	18.5411	8.24374	30.3123	10.248	4.49963	0.951332	0.0150737	1	SPU_021505	Sp-Clect_89	4e-30
comp130644_c0	39.2856	48.7358	27.1937	23.0825	26.8147	21.1366	4.91435	0.697751	0.0152214	1	SPU_014405	Sp-Pnr	0
comp141817_c1	31.1846	42.6438	33.3741	27.2044	13.9903	23.0581	4.78998	0.738508	0.0152324	1	N/A	N/A	N/A
comp138527_c1	114.619	76.8685	122.507	152.311	143.995	137.785	6.94326	-0.467257	0.0152493	1	N/A	N/A	N/A
comp148088_c0	127.34	86.506	116.191	146.401	162.194	142.185	7.00642	-0.449797	0.0153749	1	SPU_007638	Sp-Ikke	0
comp100186_c0	6.77338	9.74715	4.9443	0.824374	1.16586	4.48352	1.97429	1.7293	0.0153779	1	N/A	N/A	N/A
comp144181_c0	48.7683	15.8391	45.7348	75.8424	39.6392	66.6123	5.56223	-0.722697	0.0154005	1	N/A	N/A	N/A
comp99026_c0	2.70935	6.09197	2.47215	0	0	1.28101	0.341106	3.13758	0.0154209	1	N/A	N/A	N/A
comp115425_c0	0	1.21839	0	3.2975	5.82929	1.92151	0.290404	-3.18077	0.0154368	1	N/A	N/A	N/A
comp132931_c1	4.06403	4.87358	12.3113	17.3119	10.4927	15.987	3.34599	-1.04326	0.015555	1	N/A	N/A	N/A
comp111564_c0	2.70935	2.43679	2.47215	0	0	0	-6.56468	6.85195	0.0156399	1	N/A	N/A	N/A
comp147570_c0	81.2806	83.1554	68.0336	66.7743	33.4251	55.7302	5.98786	0.576147	0.0156501	1	N/A	N/A	N/A
comp129470_c1	16.2561	19.4943	7.41646	6.59499	5.82929	8.32654	3.31851	1.05676	0.015761	1	N/A	N/A	N/A
comp144702_c0	135.454	169.54	158.218	223.298	201.95	191.068	7.47656	-0.412001	0.0158303	1	SPU_019139	Sp-Anxa7	0
comp486209_c0	4.06403	0	1.23608	7.41937	5.82929	5.12402	1.71779	-1.79347	0.0158417	1	N/A	N/A	N/A
comp119343_c0	12.1921	4.87358	14.8329	24.7312	17.4879	18.5746	3.87567	-0.93043	0.0158623	1	N/A	N/A	N/A
comp135764_c1	12.1921	9.74715	8.65253	4.94625	2.33172	4.48352	2.66057	1.37907	0.0159018	1	N/A	N/A	N/A
comp145451_c0	429.432	332.622	446.483	447.635	593.398	555.316	8.85484	-0.401515	0.0159498	1	SPU_019450	Sp-Itih_2	0
comp131162_c0	10.8374	18.2759	18.5411	9.89249	7.03012	7.04553	3.49383	0.991493	0.0159882	1	N/A	N/A	N/A
comp134267_c0	14.9014	15.8391	14.8329	28.6388	23.2122	26.9011	4.31972	-0.789125	0.0160397	1	N/A	N/A	N/A
comp132648_c0	1.35468	3.65518	6.18038	0	0	1.28101	0.33576	3.12689	0.0160992	1	N/A	N/A	N/A
comp89971_c0	0	0	1.23608	1.64875	5.82929	2.56201	0.231769	-3.02193	0.0161378	1	N/A	N/A	N/A
comp144083_c2	91.4542	164.166	98.8861	99.8482	289.226	186.008	7.23368	-0.697957	0.0161927	1	N/A	N/A	N/A
comp135194_c0	53.5232	127.797	78.6268	44.1205	57.3719	65.6772	6.11866	0.636908	0.0162288	1	N/A	N/A	N/A
comp96984_c0	2.70935	0	0	9.06812	0	5.76453	1.07936	-2.45276	0.0162412	1	N/A	N/A	N/A
comp122194_c0	23.0295	37.7702	23.4854	14.0144	12.8244	21.1366	4.40575	0.812984	0.0162475	1	N/A	N/A	N/A
comp121243_c0	5.4187	3.65518	3.70823	1.64875	0	0.640503	0.850503	2.48118	0.0162786	1	SPU_013125	Sp-Slc5a12_1	7e-24
comp1316061_c0	5.4187	3.65518	3.70823	1.64875	0	0.640503	0.850503	2.48118	0.0162802	1	N/A	N/A	N/A
comp130241_c1	4.06403	6.09197	8.65253	3.2975	0	1.92151	1.72358	1.84954	0.0163049	1	N/A	N/A	N/A
comp142372_c1	174.875	168.077	200.232	206.085	314.805	222.267	7.72645	-0.452226	0.0163163	1	SPU_003832	Sp-Glyt	0
comp131309_c0	14.9014	4.87358	12.3608	3.2975	3.49757	5.76453	2.74345	1.35539	0.0163552	1	N/A	N/A	N/A
comp115020_c0	2.70935	2.43679	2.47215	0	0	0.640503	-0.44159	3.57219	0.0163754	1	N/A	N/A	N/A
comp37717_c0	2.70935	2.43679	2.47215	0	0	0.640503	-0.44159	3.57219	0.0163764	1	N/A	N/A	N/A
comp150643_c1	50.0824	108.437	63.114	14.8387	64.1222	44.8416	5.787	0.840135	0.0163816	1	SPU_020413	Sp-Hunk_1	0
comp134197_c0	31.1575	38.3794	22.2494	25.5556	9.32686	17.2936	4.5278	0.814892	0.0164077	1	N/A	N/A	N/A
comp44863_c0	5.4187	4.87358	4.9443	0.824374	1.16586	1.28101	1.23469	2.21963	0.016408	1	N/A	N/A	N/A
comp139843_c2	4748.19	4167.42	5616.15	6496.98	5926.51	6005.87	12.4134	-0.342797	0.0164153	1	SPU_027090	Sp-FibropellinL3	0
comp129484_c0	13.5468	21.9311	14.8329	6.59499	6.99515	11.5291	3.56679	1.00208	0.0164183	1	N/A	N/A	N/A
comp116834_c0	4.06403	6.09197	7.41646	2.47312	1.16586	1.28101	1.63199	1.83659	0.016512	1	N/A	N/A	N/A
comp40892_c0	5.4187	4.87358	2.47215	0.824374	0	1.28101	0.789107	2.59998	0.0165621	1	N/A	N/A	N/A
comp135231_c0	51.4777	52.3909	60.5677	75.8424	92.1028	69.1743	6.04047	-0.528085	0.0165895	1	SPU_018197	Sp-Muc/hyalinL	9.99995e-41
comp134940_c0	52.1279	8.52876	29.6658	192.079	11.6586	40.9922	5.63107	-1.43803	0.0167939	1	SPU_028445	Sp-Polsrs	0
comp46637_c0	6.77338	4.87358	3.70823	0.824374	1.16586	1.28101	1.24028	2.23082	0.016798	1	N/A	N/A	N/A
comp151182_c0	266.898	201.035	242.271	330.566	338.169	271.573	8.08958	-0.404899	0.0168137	1	SPU_025023	Sp-Aadac_2	0
comp40254_c0	1.35468	0	0	3.2975	5.82929	3.20251	0.446021	-3.18607	0.0168675	1	N/A	N/A	N/A
comp127512_c0	2.70935	1.21839	3.70823	7.41937	10.4927	6.40503	2.18339	-1.67109	0.0169132	1	SPU_027558	Sp-Ccdc79L	1e-09
comp102182_c0	0	0	0	2.47312	2.33172	1.92151	-6.56468	-6.78677	0.0169892	1	SPU_006016	Sp-Nlr203	3e-13
comp1812829_c0	1.35468	3.65518	2.47215	0	0	0	-6.56468	6.82591	0.0169962	1	N/A	N/A	N/A
comp122910_c0	5.4187	8.52876	3.70823	0.824374	2.33172	1.92151	1.65814	1.79791	0.0170192	1	N/A	N/A	N/A
comp121185_c0	12.1921	7.31036	2.47215	2.47312	1.16586	3.20251	2.03108	1.68345	0.0170516	1	N/A	N/A	N/A
comp1885880_c0	1.35468	2.43679	3.70823	0	0	0	-6.56468	6.82932	0.0170573	1	N/A	N/A	N/A
comp1801168_c0	1.35468	2.43679	3.70823	0	0	0	-6.56468	6.82932	0.0170577	1	N/A	N/A	N/A
comp138600_c3	1.35468	2.43679	3.70823	0	0	0	-6.56468	6.82932	0.0170591	1	N/A	N/A	N/A
comp143149_c0	123.56	114.761	147.093	170.645	164.386	177.957	7.21156	-0.41252	0.0170773	1	SPU_015009	Sp-Notchh1_10	0
comp88241_c0	0	0	0	1.64875	2.33172	2.56201	-6.56468	-6.74678	0.0171381	1	N/A	N/A	N/A
comp2197161_c0	0	0	0	1.64875	2.33172	2.56201	-6.56468	-6.74678	0.0171391	1	SPU_012271	none	2e-32
comp1790691_c0	0	0	0	1.64875	2.33172	2.56201	-6.56468	-6.74678	0.0171401	1	N/A	N/A	N/A
comp137200_c0	4.06403	1.21839	8.65253	14.8387	10.4927	8.32654	2.85179	-1.27224	0.0172028	1	SPU_022382	Sp-Sert	0
comp372627_c0	2.70935	15.8391	4.9443	18.9606	18.6537	12.8101	3.52014	-1.1019	0.0172076	1	N/A	N/A	N/A
comp143001_c1	327.832	375.265	380.711	493.561	462.846	432.98	8.6761	-0.358339	0.0172175	1	SPU_003564	Sp-Dnah7	0
comp142462_c0	121.921	129.162	124.918	108.784	54.7953	99.2779	6.7114	0.516453	0.0172626	1	SPU_024362	Sp-Ttrspn_18	0
comp131522_c0	5.4187	0	0	4.94625	8.16101	5.12402	1.72818	-1.7504	0.0172747	1	N/A	N/A	N/A
comp139843_c1	1318.25	1100.04	1297.32	1760.1	1416.74	1540.14	10.4466	-0.344263	0.0172845	1	N/A	N/A	N/A
comp131658_c0	8.12806	6.09197	17.3051	3.2975	3.53255	6.40503	2.7674	1.25213	0.0173237	1	N/A	N/A	N/A
comp131370_c0	6.77338	2.43679	3.70823	0.824374	0	1.92151	0.98935	2.23408	0.0173872	1	N/A	N/A	N/A
comp1551101_c0	2.70935	1.21839	3.70823	0	0	0	-6.56468	6.8553	0.017389	1	N/A	N/A	N/A
comp101659_c1	4.06403	6.09197	2.47215	0	0	1.92151	0.715443	2.71633	0.0173948	1	N/A	N/A	N/A
comp127374_c0	4.06403	6.09197	2.47215	0	0	1.92151	0.715443	2.71633	0.0173954	1	N/A	N/A	N/A
comp2201796_c0	1.35468	3.65518	2.47215	0	0	0.640503	-0.454611	3.54615	0.0174057	1	SPU_024575	Sp-Crhr1_1	2e-18
comp126925_c1	39.2856	42.6438	32.138	19.785	26.8147	25.6201	4.91907	0.659419	0.0174177	1	SPU_010126	Sp-TpaseL_5	0
comp7661_c0	1.35468	2.43679	3.70823	0	0	0.640503	-0.452908	3.54955	0.0174555	1	N/A	N/A	N/A
comp39350_c0	1.35468	2.43679	3.70823	0	0	0.640503	-0.452908	3.54955	0.0174571	1	N/A	N/A	N/A
comp2363623_c0	1.35468	2.43679	3.70823	0	0	0.640503	-0.452908	3.54955	0.0174582	1	N/A	N/A	N/A
comp123906_c0	13.5468	0	3.70823	1.64875	1.16586	0.640503	1.36387	2.32021	0.0174801	1	N/A	N/A	N/A
comp152512_c0	198.65	261.955	224.929	328.678	291.465	280.086	8.03265	-0.393064	0.0174933	1	SPU_018291	Sp-Fbox/RhoGEF	0
comp136823_c1	10.8374	4.87358	3.70823	17.3119	17.4879	8.32654	3.26999	-1.15108	0.0175039	1	N/A	N/A	N/A
comp145335_c0	142.241	138.739	139.677	141.792	258.82	189.589	7.37582	-0.488567	0.017521	1	SPU_014634	Sp-Slc16a12_6	0
comp1469101_c0	2.70935	1.21839	3.70823	0	0	0.640503	-0.439918	3.57554	0.0177109	1	N/A	N/A	N/A
comp1876422_c0	2.70935	1.21839	3.70823	0	0	0.640503	-0.439918	3.57554	0.0177112	1	N/A	N/A	N/A
comp87491_c0	2.70935	1.21839	3.70823	0	0	0.640503	-0.439918	3.57554	0.0177123	1	N/A	N/A	N/A
comp89398_c0	2.70935	1.21839	3.70823	0	0	0.640503	-0.439918	3.57554	0.0177154	1	N/A	N/A	N/A
comp136633_c0	39.4346	69.4485	54.4368	33.8158	36.1416	38.5262	5.47148	0.590222	0.0177251	1	N/A	N/A	N/A
comp90482_c0	1.35468	1.21839	0	6.59499	2.33172	5.12402	1.00307	-2.44908	0.017744	1	N/A	N/A	N/A
comp45878_c0	0	0	0	1.64875	3.49757	1.92151	-6.56468	-6.85821	0.0178147	1	SPU_024210	Sp-Abcg2	3e-29
comp144292_c2	0	0	0	1.64875	3.49757	1.92151	-6.56468	-6.85821	0.0178158	1	N/A	N/A	N/A
comp126462_c1	0	0	0	1.64875	3.49757	1.92151	-6.56468	-6.85821	0.0178165	1	N/A	N/A	N/A
comp131739_c1	0	4.87358	2.47215	4.12187	15.1562	5.76453	2.17665	-1.7694	0.0178791	1	SPU_002895	Sp-Pks1	1e-23
comp140954_c0	236.811	148.059	238.983	290.163	302.61	254.216	7.92067	-0.441137	0.0178998	1	SPU_012506	Sp-Dkk3	0
comp2191011_c0	4.06403	2.43679	1.23608	0	0	0	-6.56468	6.87424	0.0179392	1	N/A	N/A	N/A
comp122555_c0	12.1921	12.1839	9.88861	14.8387	26.8147	22.4176	3.96516	-0.902953	0.017953	1	N/A	N/A	N/A
comp144846_c0	123.276	130.368	153.273	201.147	209.854	144.754	7.30849	-0.449715	0.0179654	1	SPU_017138	Sp-ABCC9g	0
comp149366_c0	117.613	68.8393	124.831	174.264	121.156	146.105	6.94926	-0.504268	0.0179779	1	N/A	N/A	N/A
comp109854_c0	0	0	0	3.2975	1.16586	2.56201	-6.56468	-6.84952	0.0180898	1	SPU_003850	Sp-Ggt1_6	6e-26
comp132541_c0	0	0	0	2.47312	1.16586	3.20251	-6.56468	-6.81126	0.0180961	1	N/A	N/A	N/A
comp121688_c0	4.06403	1.21839	2.47215	0	0	0.640503	-0.4288	3.59777	0.0180984	1	N/A	N/A	N/A
comp109226_c0	4.06403	1.21839	2.47215	0	0	0.640503	-0.4288	3.59777	0.0180996	1	N/A	N/A	N/A
comp41945_c0	4.06403	1.21839	2.47215	0	0	0.640503	-0.4288	3.59777	0.0181015	1	SPU_013056	none	2e-12
comp144067_c1	138.177	155.772	159.454	251.286	200.528	164.456	7.46107	-0.442768	0.0181025	1	N/A	N/A	N/A
comp44114_c0	4.06403	1.21839	2.47215	0	0	0.640503	-0.4288	3.59777	0.0181045	1	N/A	N/A	N/A
comp122961_c0	0	10.9655	4.9443	0.824374	1.16586	1.28101	1.26588	2.28201	0.0181532	1	N/A	N/A	N/A
comp139122_c0	1.35468	3.65518	13.0777	0.824374	2.33172	1.28101	1.57831	2.02731	0.0181812	1	N/A	N/A	N/A
comp98667_c0	2.70935	7.31036	2.47215	0.824374	0	1.92151	0.965131	2.18565	0.0182372	1	N/A	N/A	N/A
comp9998_c0	0	0	0	2.47312	3.49757	1.28101	-6.56468	-6.89527	0.0182799	1	N/A	N/A	N/A
comp99992_c0	0	0	0	2.47312	3.49757	1.28101	-6.56468	-6.89527	0.0182801	1	N/A	N/A	N/A
comp7931_c1	0	0	0	2.47312	3.49757	1.28101	-6.56468	-6.89527	0.0182816	1	SPU_024176	Sp-Hypp_211	7e-18
comp89432_c0	0	0	0	3.2975	2.33172	1.28101	-6.56468	-6.82568	0.0182906	1	N/A	N/A	N/A
comp7923_c0	0	0	0	3.2975	2.33172	1.28101	-6.56468	-6.82568	0.018291	1	SPU_028768	Sp-PppL_167	0
comp39414_c0	0	0	0	3.2975	2.33172	1.28101	-6.56468	-6.82568	0.0182915	1	N/A	N/A	N/A
comp38028_c0	0	0	0	3.2975	2.33172	1.28101	-6.56468	-6.82568	0.0182922	1	N/A	N/A	N/A
comp129541_c0	0	0	0	3.2975	2.33172	1.28101	-6.56468	-6.82568	0.0182923	1	N/A	N/A	N/A
comp130171_c0	2.70935	0	1.23608	3.2975	3.49757	8.32654	1.3644	-1.93836	0.0185202	1	N/A	N/A	N/A
comp139733_c0	535.3	545.049	561.179	616.245	737.976	725.594	9.26657	-0.341416	0.0185413	1	SPU_006809	Sp-Fbp2	0
comp131609_c0	23.0295	17.0575	16.1555	10.7169	6.99515	12.1696	3.77242	0.912405	0.0185532	1	SPU_025948	Sp-Nlr97	4e-35
comp149789_c0	119.211	93.8163	161.901	160.753	178.376	175.498	7.19397	-0.45691	0.0186208	1	SPU_015163	Sp-Ccp/Hyr/Lnb/7Tm/Gpcr	0
comp150612_c1	692.172	692.048	697.159	881.99	863.912	851.529	9.59813	-0.319546	0.0186219	1	SPU_020026	Sp-Slc5a7_4	0
comp145888_c0	1249.26	2173.61	1661.32	1278.46	4630.8	2197.8	11.0634	-0.67316	0.0186627	1	SPU_019450	Sp-Itih_2	0
comp135719_c1	31.1575	20.7127	23.4854	14.0226	4.66343	21.0982	4.18992	0.921521	0.0187261	1	N/A	N/A	N/A
comp128534_c0	6.77338	15.8391	18.5411	4.94625	4.66343	8.96704	3.20422	1.14752	0.018833	1	N/A	N/A	N/A
comp147998_c2	10573.9	12587.5	10678.6	7678.9	10243.5	8780.97	13.2906	0.341706	0.0188501	1	SPU_003585	Sp-Drk	0
comp142971_c1	5.4187	7.29818	9.88861	2.47312	2.33172	2.56201	2.10486	1.61755	0.018883	1	SPU_017813	Sp-Hypp_2357	6e-15
comp128506_c0	24.3842	15.8391	30.9019	76.6668	23.3172	30.7441	5.00639	-0.878137	0.0188889	1	SPU_021588	Sp-Adra1a	0
comp126777_c1	12.1921	7.31036	8.64017	1.64875	4.66343	4.48352	2.53857	1.3823	0.0188963	1	N/A	N/A	N/A
comp1124780_c0	0	0	1.23608	2.47312	2.33172	7.04553	0.351351	-3.26109	0.0189285	1	N/A	N/A	N/A
comp130776_c0	8.12806	7.31036	6.18038	14.0144	15.1562	15.3721	3.3707	-1.0429	0.0189385	1	N/A	N/A	N/A
comp128774_c0	27.0122	32.8966	30.3086	45.3406	45.4685	47.3972	5.21804	-0.615344	0.0189509	1	N/A	N/A	N/A
comp2740781_c0	0	0	0	0.824374	3.49757	2.56201	-6.56468	-6.82019	0.0190082	1	SPU_012693	Sp-Pclo	5e-30
comp129601_c0	1.35468	6.09197	2.47215	19.785	2.33172	7.04553	2.50313	-1.55586	0.0190107	1	N/A	N/A	N/A
comp514351_c0	10.8374	8.52876	8.65253	1.64875	6.99515	3.20251	2.60239	1.24194	0.0190428	1	SPU_028062	Sp-EhH3_57	0
comp96835_c0	0	0	0	0.824374	3.49757	3.20251	-6.56468	-6.94854	0.0190879	1	N/A	N/A	N/A
comp43168_c0	0	0	0	4.12187	1.16586	1.92151	-6.56468	-6.88679	0.0191718	1	N/A	N/A	N/A
comp151143_c0	336.352	351.044	364.692	461.79	426.483	445.284	8.62509	-0.342023	0.0191895	1	SPU_026049	Sp-Ggt1_7	0
comp43752_c0	0	0	0	1.64875	1.16586	3.84302	-6.56468	-6.77195	0.0192353	1	N/A	N/A	N/A
comp961872_c0	5.4187	9.74715	7.41646	1.64875	4.66343	1.92151	2.18437	1.45558	0.0193621	1	N/A	N/A	N/A
comp127780_c0	9.48273	54.8277	39.5544	11.5412	18.6537	23.0581	4.63172	0.963771	0.0193778	1	N/A	N/A	N/A
comp655501_c0	10.8374	4.87358	12.3608	3.2975	3.49757	4.48352	2.56832	1.31553	0.0194809	1	N/A	N/A	N/A
comp135391_c0	1.35468	4.87358	0	2.47312	11.6586	6.40503	1.91452	-1.72131	0.0194885	1	N/A	N/A	N/A
comp140999_c0	38.0258	40.207	50.6791	32.1506	26.8147	25.6201	5.12133	0.607904	0.0194983	1	N/A	N/A	N/A
comp148425_c0	115.147	134.023	113.719	144.266	170.134	169.214	7.12559	-0.414323	0.0195381	1	N/A	N/A	N/A
comp143441_c2	21.6748	24.3679	22.2494	5.77062	13.9903	17.9341	4.08001	0.857345	0.0196094	1	N/A	N/A	N/A
comp148012_c0	5.4187	9.74715	12.3608	19.785	12.8244	20.7395	3.67511	-0.954631	0.0196476	1	N/A	N/A	N/A
comp131347_c0	4.06403	1.21839	4.9443	28.8531	0	7.04553	2.6751	-1.81158	0.0197236	1	N/A	N/A	N/A
comp141778_c0	51.3287	80.414	55.6111	43.6918	26.8147	51.8807	5.6575	0.614311	0.0197575	1	N/A	N/A	N/A
comp47659_c0	23.0295	24.3679	23.4854	36.2725	34.9757	40.3517	4.88982	-0.654828	0.0199211	1	N/A	N/A	N/A
comp142862_c1	73.1525	51.1725	69.2203	84.0862	80.4442	106.323	6.25399	-0.484843	0.0199499	1	N/A	N/A	N/A
comp133527_c0	14.9014	17.0575	22.2494	14.8387	2.33172	10.248	3.6838	0.983365	0.0199548	1	N/A	N/A	N/A
comp27042_c0	14.9014	9.74715	9.88861	4.94625	5.82929	4.48352	2.93587	1.17849	0.0199558	1	N/A	N/A	N/A
comp136064_c1	6.77338	20.7127	17.3051	4.94625	6.99515	9.60754	3.37238	1.0556	0.0200032	1	N/A	N/A	N/A
comp139477_c1	16.2561	13.4023	17.3051	5.77062	11.6586	6.40503	3.47925	0.978505	0.020026	1	N/A	N/A	N/A
comp137959_c1	50.123	82.8508	48.207	27.2044	51.2978	39.7112	5.6083	0.616038	0.0200787	1	SPU_020062	Sp-Rasgrp3	0
comp126262_c0	2.70935	3.65518	0	17.4767	2.33172	3.84302	2.03199	-1.8938	0.0202122	1	N/A	N/A	N/A
comp132055_c0	0	0	0	1.64875	4.66343	1.28101	-6.56468	-6.96165	0.0203004	1	N/A	N/A	N/A
comp21764_c0	1.35468	4.87358	1.23608	0	0	0.640503	-0.456318	3.54274	0.0203227	1	N/A	N/A	N/A
comp87919_c0	1.35468	4.87358	1.23608	0	0	0.640503	-0.456318	3.54274	0.0203232	1	N/A	N/A	N/A
comp107588_c0	1.35468	4.87358	1.23608	0	0	0.640503	-0.456318	3.54274	0.0203243	1	N/A	N/A	N/A
comp138974_c1	400.93	339.92	304.371	328.662	210.927	237.671	8.23096	0.427339	0.0204121	1	N/A	N/A	N/A
comp141769_c0	32.5122	24.3679	17.3051	17.3119	10.4927	14.0911	4.21593	0.82433	0.0204855	1	N/A	N/A	N/A
comp17532_c0	1.35468	1.21839	4.9443	0	0	0.640503	-0.45121	3.55295	0.0204938	1	N/A	N/A	N/A
comp103162_c0	1.35468	1.21839	4.9443	0	0	0.640503	-0.45121	3.55295	0.0204952	1	N/A	N/A	N/A
comp138122_c1	81.2806	67.0117	85.2892	107.993	106.093	104.402	6.50648	-0.447314	0.0205281	1	SPU_003832	Sp-Glyt	0
comp135675_c0	20.3201	21.9311	23.4854	12.3656	13.9903	10.8885	4.04383	0.819673	0.0205508	1	N/A	N/A	N/A
comp145558_c0	28.4482	35.3334	17.3051	36.2725	48.966	41.6327	5.07934	-0.645828	0.0206392	1	N/A	N/A	N/A
comp144036_c0	138.177	97.4715	98.8861	83.2783	71.1173	87.4479	6.56701	0.468082	0.0206397	1	N/A	N/A	N/A
comp122755_c0	4.06403	3.65518	1.23608	8.24374	8.16101	7.68603	2.29161	-1.42767	0.0206751	1	N/A	N/A	N/A
comp53939_c0	13.5468	18.2759	17.3051	16.4875	32.644	36.5087	4.43438	-0.80175	0.0207549	1	N/A	N/A	N/A
comp121011_c0	6.77338	4.87358	2.47215	12.3326	6.99515	12.1696	2.81341	-1.15758	0.0207596	1	N/A	N/A	N/A
comp24408_c0	0	0	0	4.12187	1.16586	1.28101	-6.56468	-6.75256	0.0208021	1	N/A	N/A	N/A
comp1222910_c0	10.8374	17.0575	12.3608	7.41937	3.49757	7.68603	3.18933	1.11366	0.0208445	1	N/A	N/A	N/A
comp129607_c1	2.70935	8.52876	6.18038	15.6631	11.6586	11.5291	3.11625	-1.15732	0.0208543	1	N/A	N/A	N/A
comp36716_c0	2.70935	3.65518	8.65253	0	3.49757	0	1.27248	2.10218	0.0208677	1	N/A	N/A	N/A
comp131261_c0	31.1575	24.3679	30.9019	37.9212	51.2978	44.1947	5.16163	-0.626347	0.0209657	1	N/A	N/A	N/A
comp146515_c0	24.3842	48.7358	27.96	11.3516	28.855	19.8684	4.69906	0.75066	0.0210204	1	N/A	N/A	N/A
comp131890_c0	24.3842	31.6782	30.9019	6.59499	23.3172	21.1366	4.47312	0.768548	0.0210346	1	N/A	N/A	N/A
comp41740_c0	0	0	0	0.824374	4.66343	1.92151	-6.56468	-6.92629	0.0211133	1	N/A	N/A	N/A
comp126461_c0	13.5468	14.6207	8.65253	32.9173	11.6586	22.4176	4.04922	-0.86353	0.0211268	1	N/A	N/A	N/A
comp140587_c1	5.4187	20.7127	8.65253	4.12187	4.66343	6.40503	2.93775	1.19527	0.0212053	1	N/A	N/A	N/A
comp142866_c0	104.554	74.322	269.91	84.317	34.4045	124.885	6.78418	0.881472	0.0212432	1	N/A	N/A	N/A
comp102763_c0	18.9655	0	3.70823	0.824374	2.33172	2.56201	1.92428	1.98741	0.0213102	1	N/A	N/A	N/A
comp2498043_c0	1.35468	4.87358	1.23608	0	0	0	-6.56468	6.8225	0.0213902	1	N/A	N/A	N/A
comp133648_c0	372.712	364.154	359.612	323.064	248.957	281.085	8.33266	0.362079	0.0214515	1	SPU_006917	Sp-Runt1	0
comp122862_c0	0	7.31036	3.70823	1.64875	0	0	0.506657	2.7405	0.0216005	1	N/A	N/A	N/A
comp129863_c0	8.12806	1.21839	3.70823	29.6775	1.16586	8.96704	2.92582	-1.60858	0.0216614	1	SPU_022468	Sp-KpLr1	0
comp147675_c1	99.8938	86.4694	61.8038	104.687	127.079	110.858	6.60286	-0.465315	0.0217533	1	N/A	N/A	N/A
comp135564_c0	38.0799	29.7288	23.5843	54.4169	30.3356	55.3907	5.23742	-0.616745	0.0218494	1	N/A	N/A	N/A
comp137944_c0	103.064	80.4262	103.83	53.5843	86.2735	66.734	6.34362	0.475877	0.0218815	1	N/A	N/A	N/A
comp121859_c0	20.3201	20.7127	21.0133	9.06812	12.8244	12.8101	3.95116	0.838297	0.0219048	1	N/A	N/A	N/A
comp101083_c0	0	3.65518	3.70823	0	0	0.640503	-0.466137	3.5231	0.0219084	1	N/A	N/A	N/A
comp125703_c0	0	3.65518	3.70823	0	0	0.640503	-0.466137	3.5231	0.0219103	1	N/A	N/A	N/A
comp126341_c0	0	3.65518	0	9.89249	2.33172	3.84302	1.35303	-2.13611	0.0219313	1	N/A	N/A	N/A
comp33781_c0	0	1.21839	1.23608	0.824374	4.66343	7.68603	0.922545	-2.42419	0.0219372	1	N/A	N/A	N/A
comp122738_c0	10.8374	6.09197	8.65253	1.64875	2.33172	5.12402	2.34685	1.49047	0.0219436	1	N/A	N/A	N/A
comp152767_c1	2220.37	2432.82	2284.13	3247.12	2846.5	2562.65	11.3349	-0.319368	0.0219438	1	SPU_017013	Sp-Wdr52	0
comp143389_c0	9.48273	4.87358	11.1247	3.2975	4.66343	2.56201	2.44845	1.27588	0.0219574	1	SPU_013906	Sp-Abca5	0
comp125996_c0	8.12806	1.21839	1.23608	0.824374	0	0.640503	0.392233	2.85283	0.0219782	1	N/A	N/A	N/A
comp141642_c0	81.2806	79.1956	80.3697	77.4912	41.9709	46.1162	6.05671	0.540596	0.0220742	1	SPU_003529	Sp-PolppL_34	0
comp118541_c0	18.9655	25.5863	28.4297	18.9606	80.4442	37.1492	5.05643	-0.903869	0.0221221	1	SPU_008632	Sp-Cyp2U	0
comp102571_c0	9.48273	7.31036	3.70823	2.47312	3.49757	1.28101	2.02302	1.49933	0.0221281	1	N/A	N/A	N/A
comp125238_c0	0	1.21839	4.9443	6.59499	8.16101	5.12402	1.88344	-1.68969	0.0221594	1	N/A	N/A	N/A
comp1034641_c0	8.12806	8.52876	3.70823	1.64875	1.16586	3.84302	1.95655	1.61302	0.0221777	1	N/A	N/A	N/A
comp132068_c0	42.9839	35.4065	35.29	44.3184	60.5663	62.8782	5.5246	-0.56144	0.022183	1	N/A	N/A	N/A
comp139226_c0	21.2007	24.2217	12.3731	31.4993	29.1581	33.3062	4.61849	-0.701146	0.0222427	1	N/A	N/A	N/A
comp122100_c0	4.06403	9.73497	6.18038	1.64875	1.16586	3.84302	1.94276	1.58543	0.0223111	1	N/A	N/A	N/A
comp142747_c0	134.113	115.747	112.483	167.571	142.235	168.452	7.11647	-0.400431	0.0224081	1	N/A	N/A	N/A
comp2746954_c0	4.06403	3.65518	0	0	0	0.640503	-0.432097	3.59118	0.0224806	1	SPU_025455	none	5e-27
comp1288702_c0	4.06403	3.65518	0	0	0	0.640503	-0.432097	3.59118	0.0224809	1	N/A	N/A	N/A
comp120794_c0	4.06403	0	1.23608	8.24374	3.49757	7.04553	1.73387	-1.82563	0.0225272	1	N/A	N/A	N/A
comp140829_c2	222.167	287.541	288.006	311.613	350.923	370.851	8.24148	-0.373439	0.0226568	1	N/A	N/A	N/A
comp137308_c0	17.9901	26.8047	14.8329	32.1259	26.8147	37.7897	4.66194	-0.697985	0.0227627	1	N/A	N/A	N/A
comp131991_c0	4.06403	4.87358	3.70823	9.89249	12.8244	8.32654	2.72344	-1.29563	0.0229002	1	N/A	N/A	N/A
comp138376_c0	39.2856	34.115	34.8079	26.38	20.9854	22.5713	4.85786	0.629692	0.0229515	1	N/A	N/A	N/A
comp150432_c0	196.428	135.242	177.896	259.818	194.698	223.529	7.61422	-0.412113	0.0229605	1	SPU_011453	none	0
comp130527_c0	13.5468	13.4023	22.2494	19.785	33.0054	32.0251	4.42844	-0.785716	0.0230523	1	N/A	N/A	N/A
comp10969_c0	24.3842	6.09197	13.5968	12.3656	3.49757	3.20251	3.2724	1.20891	0.0230623	1	N/A	N/A	N/A
comp64051_c0	6.77338	6.09197	4.9443	1.64875	1.16586	2.56201	1.70568	1.72789	0.0230832	1	N/A	N/A	N/A
comp126747_c0	0	15.8391	8.65253	0.824374	4.66343	2.56201	2.22662	1.60526	0.0231	1	N/A	N/A	N/A
comp21611_c0	5.4187	1.21839	1.23608	0	0	0	-6.56468	6.89943	0.0231291	1	N/A	N/A	N/A
comp140570_c0	73.0035	56.0461	63.0399	41.6144	33.8099	55.0832	5.72185	0.557645	0.0231364	1	N/A	N/A	N/A
comp130059_c1	40.3152	12.1839	22.2494	85.7349	25.6489	31.3846	5.10579	-0.933561	0.0232277	1	SPU_008513	Sp-Gpr133L	4.2039e-45
comp134036_c3	1.35468	1.21839	2.47215	4.12187	6.35393	6.40503	1.62115	-1.7424	0.0232869	1	N/A	N/A	N/A
comp127711_c0	4.06403	3.65518	4.9443	7.41937	12.8244	10.8885	2.72651	-1.29774	0.0233072	1	SPU_025739	Sp-RtL_62	6e-13
comp115636_c1	8.12806	8.52876	7.41646	3.2975	2.33172	3.20251	2.28107	1.44666	0.0233232	1	N/A	N/A	N/A
comp44834_c0	4.06403	9.74715	1.23608	0.824374	2.33172	0	1.19982	2.25329	0.0233367	1	N/A	N/A	N/A
comp147955_c3	35.4112	29.1927	28.4297	45.6538	47.8002	46.0201	5.24681	-0.584173	0.0233571	1	N/A	N/A	N/A
comp89044_c0	0	0	0	0	9.32686	0	-6.56468	-7.25834	0.0234355	1	N/A	N/A	N/A
comp21891_c0	0	0	0	0	9.32686	0	-6.56468	-7.25834	0.0234393	1	SPU_015666	Sp-Rpl4	0
comp2171056_c0	0	0	0	0	9.32686	0	-6.56468	-7.25834	0.0234421	1	N/A	N/A	N/A
comp1665054_c0	0	0	0	0	9.32686	0	-6.56468	-7.25834	0.0234455	1	SPU_020627	Sp-Rpl19	0
comp1443105_c0	0	0	0	0	9.32686	0	-6.56468	-7.25834	0.0234492	1	N/A	N/A	N/A
comp1057339_c0	0	0	0	0	9.32686	0	-6.56468	-7.25834	0.0234525	1	SPU_015276	Sp-Ubq/RL40fp	2e-40
comp103910_c0	0	0	0	0	9.32686	0	-6.56468	-7.25834	0.0234558	1	SPU_026541	Sp-Rps23	0
comp1027238_c0	0	0	0	0	9.32686	0	-6.56468	-7.25834	0.0234595	1	SPU_024553	Sp-Tinp1	6e-34
comp134083_c0	350.861	393.066	368.351	529.248	464.011	422.277	8.70826	-0.347832	0.0234735	1	SPU_022196	Sp-Hypp_2602	0
comp139887_c0	21.6748	6.09197	13.5968	32.975	15.1562	25.5945	4.20223	-0.833804	0.0234959	1	N/A	N/A	N/A
comp1691417_c0	1.35468	8.52876	1.23608	0	1.16586	0	0.263244	3.25363	0.0235156	1	N/A	N/A	N/A
comp145981_c0	132.758	135.242	154.51	168.997	186.537	195.994	7.3301	-0.38445	0.0235176	1	SPU_015396	Sp-Mboat7	0
comp145616_c1	1701.12	1746.4	1669.3	2298.95	2026.56	1992.2	10.8881	-0.304157	0.0235196	1	SPU_025942	none	0
comp145612_c1	7.49136	7.31036	8.07158	9.89249	18.6537	17.9341	3.44211	-1.02295	0.0236378	1	N/A	N/A	N/A
comp127787_c0	17.6108	4.87358	13.5968	8.24374	4.66343	3.20251	3.00655	1.16332	0.0236616	1	N/A	N/A	N/A
comp114089_c1	12.1921	10.9655	6.18038	5.77062	4.66343	1.92151	2.66593	1.24761	0.0236646	1	N/A	N/A	N/A
comp119587_c0	2.70935	4.87358	0	0	0	0.640503	-0.444947	3.56548	0.0237444	1	N/A	N/A	N/A
comp130454_c0	39.2856	21.9311	35.8462	63.4768	37.3075	47.3972	5.32107	-0.610373	0.0237654	1	SPU_005585	Sp-Aqp	0
comp135181_c0	48.7683	28.0231	42.0266	56.0575	64.1222	55.0832	5.58803	-0.560767	0.0238319	1	N/A	N/A	N/A
comp145968_c0	81.2806	71.5928	66.7481	116.402	86.5416	97.1195	6.41904	-0.450245	0.0238696	1	SPU_012659	Sp-Cryz_2	0
comp149255_c1	2.70935	1.21839	3.70823	7.41937	5.82929	8.32654	2.09709	-1.49849	0.0238795	1	N/A	N/A	N/A
comp152489_c0	18.9655	3.65518	3.70823	1.64875	4.66343	2.56201	2.34913	1.56896	0.0239154	1	N/A	N/A	N/A
comp134476_c0	43.3767	52.3909	69.5664	81.8851	78.1125	73.4401	6.0331	-0.497654	0.0239755	1	N/A	N/A	N/A
comp149012_c1	83.9899	70.6669	101.358	97.8697	146.898	110.807	6.65208	-0.473925	0.023979	1	SPU_012980	Sp-Parp1_1	0
comp130112_c0	10.8374	1.21839	4.9443	41.2187	2.33172	8.32654	3.30728	-1.60955	0.0240103	1	SPU_026091	Sp-Hypp_2816	3.99931e-42
comp131934_c0	82.6352	171.355	111.247	36.2725	92.1028	101.199	6.59279	0.669869	0.0240257	1	N/A	N/A	N/A
comp145011_c0	56.8964	71.8852	54.3873	67.5987	122.415	78.1414	6.20702	-0.549893	0.0240403	1	SPU_008434	Sp-5/Lo	0
comp141809_c0	23.0295	23.1495	30.9019	41.2187	43.1367	35.2277	5.00012	-0.633569	0.024041	1	SPU_018522	Sp-Slc16a14_4	3.99931e-42
comp131946_c0	0	1.21839	3.70823	4.94625	4.66343	7.68603	1.62151	-1.81174	0.0241013	1	N/A	N/A	N/A
comp136022_c0	25.7388	18.2759	12.3608	28.0287	33.8099	30.1036	4.58486	-0.705659	0.0241042	1	N/A	N/A	N/A
comp132412_c0	0	2.43679	2.47215	4.94625	8.16101	4.48352	1.63112	-1.84134	0.0241528	1	N/A	N/A	N/A
comp142464_c5	13.5468	15.8391	4.9443	3.2975	4.66343	7.04553	2.9195	1.19389	0.0241922	1	N/A	N/A	N/A
comp147941_c0	127.34	120.621	108.775	106.344	68.8089	86.4807	6.6701	0.447304	0.0242525	1	SPU_011404	Sp-Rergl2	0
comp137162_c2	31.1575	9.74715	25.9576	92.3299	19.8196	25.6201	4.99965	-1.04299	0.0242667	1	N/A	N/A	N/A
comp31400_c0	6.77338	6.09197	0	0	0	1.92151	0.728867	2.74318	0.0242703	1	N/A	N/A	N/A
comp133862_c0	12.1921	35.3334	46.9709	8.24374	17.4879	24.9796	4.52825	0.897954	0.0243096	1	N/A	N/A	N/A
comp134154_c1	70.389	70.2404	74.1769	93.4758	96.7079	100.565	6.3803	-0.436738	0.0244332	1	N/A	N/A	N/A
comp126210_c0	12.1921	7.31036	7.41646	14.0144	25.6489	14.0911	3.66447	-0.997761	0.0244497	1	SPU_012786	Sp-Bmp5/6/7/8	0
comp148918_c0	2.70935	3.65518	3.70823	0	1.16586	0.640503	0.507774	2.4793	0.0244504	1	N/A	N/A	N/A
comp146350_c0	154.433	6.09197	127.316	795.521	24.483	96.7223	7.41978	-1.67122	0.024478	1	SPU_022753	Sp-Sea/Ccp_1	0
comp139226_c1	142.187	179.104	182.395	215.005	245.984	199.196	7.58659	-0.390347	0.0244861	1	SPU_007537	Sp-Na/Cae	0
comp130328_c0	27.0935	2.43679	6.18038	95.9242	3.49757	14.7316	4.41159	-1.67655	0.0244864	1	SPU_007598	none	1.4013e-45
comp146686_c1	60.9604	32.8966	40.7905	77.4912	55.9612	63.4098	5.76208	-0.547998	0.0245583	1	SPU_004985	Sp-Npr1_6	0
comp2186218_c0	4.06403	3.65518	0	0	0	0	-6.56468	6.87094	0.024566	1	N/A	N/A	N/A
comp1807079_c0	4.06403	3.65518	0	0	0	0	-6.56468	6.87094	0.0245676	1	N/A	N/A	N/A
comp1790247_c0	0	0	0	2.47312	4.66343	0	-6.56468	-6.87218	0.0245894	1	N/A	N/A	N/A
comp151423_c1	0	0	0	2.47312	4.66343	0	-6.56468	-6.87218	0.0245908	1	N/A	N/A	N/A
comp112435_c0	4.06403	3.65518	2.47215	0.824374	0	0.640503	0.365065	2.7985	0.024591	1	N/A	N/A	N/A
comp131321_c0	4.06403	3.65518	2.47215	0.824374	0	0.640503	0.365065	2.7985	0.0245913	1	N/A	N/A	N/A
comp134569_c1	685.466	684.737	898.627	990.074	1004.99	882.613	9.73425	-0.342957	0.0245936	1	SPU_027799	Sp-Slc7a11_12	0
comp11039_c0	4.06403	3.65518	2.47215	0	1.16586	0.640503	0.516218	2.49619	0.024622	1	N/A	N/A	N/A
comp152830_c0	1613.42	1439.53	1778.27	2166.83	1850.6	1998.8	10.8114	-0.316475	0.0246246	1	SPU_004455	Sp-Ankrd26L	0
comp142751_c1	854.055	1135.15	895.302	1471.53	1154.86	1081.67	10.0903	-0.362342	0.0246308	1	SPU_010239	none	0
comp134036_c2	92.118	124.91	76.6367	67.5987	66.4539	76.2583	6.37224	0.481645	0.0246841	1	N/A	N/A	N/A
comp89661_c1	0	0	1.23608	12.3656	0	0	0.382052	-3.32249	0.024719	1	N/A	N/A	N/A
comp809007_c0	4.06403	0	1.23608	7.41937	5.82929	3.84302	1.66566	-1.6892	0.0247873	1	N/A	N/A	N/A
comp646067_c0	5.4187	0	2.47215	0	0	0.640503	-0.416233	3.6229	0.0248566	1	N/A	N/A	N/A
comp2163503_c0	5.4187	0	2.47215	0	0	0.640503	-0.416233	3.6229	0.0248593	1	N/A	N/A	N/A
comp142266_c0	98.8913	97.4715	131.024	205.22	124.584	127.46	7.0109	-0.482029	0.0248772	1	SPU_026426	Sp-Hypp_1177	4e-12
comp144976_c0	207.387	209.564	227.438	264.624	308.952	255.599	7.9287	-0.363746	0.0249635	1	SPU_002710	Sp-Hypp_1407	0
comp129580_c0	0	2.43679	2.47215	7.41937	6.99515	3.20251	1.63219	-1.84349	0.0249715	1	N/A	N/A	N/A
comp124376_c1	4.06403	2.43679	3.70823	0	0	1.28101	0.269564	2.9945	0.024992	1	SPU_015310	Sp-Accn1_1	3e-24
comp128884_c1	4.06403	10.9655	4.9443	1.64875	0	4.48352	1.88327	1.70362	0.0250635	1	N/A	N/A	N/A
comp1812300_c0	0	0	1.23608	3.2975	3.49757	2.56201	0.180951	-2.92029	0.0251567	1	SPU_000714	Sp-PppL_292	3e-19
comp102261_c1	0	1.21839	0	2.47312	3.49757	3.20251	0.156241	-2.91245	0.0251644	1	N/A	N/A	N/A
comp800851_c0	0	0	0	0.824374	5.82929	1.28101	-6.56468	-7.02512	0.0252079	1	N/A	N/A	N/A
comp1841900_c0	0	0	0	0.824374	5.82929	1.28101	-6.56468	-7.02512	0.0252096	1	N/A	N/A	N/A
comp139099_c1	174.753	188.815	215.077	242.366	256.489	245.313	7.77305	-0.362949	0.0252208	1	SPU_015832	Sp-Sts	0
comp133878_c1	25.7388	32.8966	38.3184	46.9893	48.966	48.6782	5.30278	-0.577033	0.0252213	1	SPU_021350	Sp-Trpm3_1	0
comp140548_c0	90.7633	48.7358	75.4006	207.742	72.2832	76.1686	6.52706	-0.729	0.0252643	1	SPU_022129	Sp-Rdh1	0
comp136237_c0	46.4925	105.952	48.207	23.9069	51.2978	48.0377	5.71199	0.70319	0.025287	1	N/A	N/A	N/A
comp99397_c0	1.35468	0	0	0	10.4927	1.28101	0.412761	-3.11955	0.0252912	1	N/A	N/A	N/A
comp127634_c0	5.4187	7.31036	4.9443	0.824374	0	4.48352	1.69086	1.73537	0.0253355	1	N/A	N/A	N/A
comp133113_c0	12.1921	21.9311	17.3051	11.5412	5.82929	10.248	3.65107	0.896922	0.025455	1	N/A	N/A	N/A
comp96375_c0	4.06403	6.09197	6.18038	2.47312	1.16586	0.640503	1.47876	1.93258	0.0254878	1	N/A	N/A	N/A
comp140486_c2	29.8029	31.6782	33.3741	51.9356	43.1367	45.4757	5.26632	-0.567265	0.0255481	1	N/A	N/A	N/A
comp1377750_c0	0	1.21839	0	2.47312	2.33172	3.84302	0.113699	-2.82736	0.0255483	1	N/A	N/A	N/A
comp131705_c0	12.1921	14.6938	16.069	4.94625	9.32686	7.04553	3.33443	1.01071	0.0256349	1	N/A	N/A	N/A
comp128260_c0	2.70935	1.21839	0	4.94625	5.82929	4.48352	1.36769	-1.95789	0.0256448	1	N/A	N/A	N/A
comp142061_c0	73.1525	49.9542	77.8728	193.67	59.4588	78.1349	6.42641	-0.720933	0.0257089	1	N/A	N/A	N/A
comp131739_c0	1.35468	1.21839	0	2.47312	10.4927	1.92151	1.04479	-2.53252	0.02571	1	SPU_002895	Sp-Pks1	3e-20
comp131252_c0	14.9014	7.31036	13.5968	41.2187	10.4927	17.9341	4.05713	-0.959723	0.0257784	1	SPU_002499	Sp-Gucy2gL	0
comp141908_c0	32.5122	10.9655	33.3741	70.3191	27.9806	35.2277	5.07754	-0.796984	0.0257922	1	SPU_024319	none	0
comp136651_c2	12.1921	21.529	14.8329	7.41937	6.99515	10.8885	3.54642	0.940278	0.0258171	1	N/A	N/A	N/A
comp143499_c1	3.95565	12.1718	12.3608	4.94625	1.16586	5.12402	2.57622	1.34222	0.0258285	1	N/A	N/A	N/A
comp122415_c0	2.70935	2.43679	4.9443	1.64875	0	0	0.443182	2.61355	0.0259287	1	N/A	N/A	N/A
comp131416_c0	10.8239	12.1839	8.65253	19.785	23.3172	16.0126	3.85006	-0.900841	0.0259507	1	N/A	N/A	N/A
comp91392_c0	0	4.87358	2.47215	0	0	0	-6.56468	6.79939	0.0260046	1	N/A	N/A	N/A
comp129782_c0	1.35468	3.65518	4.20266	0	1.16586	0	0.127531	2.9822	0.0260242	1	N/A	N/A	N/A
comp132730_c0	21.6748	26.8047	11.1247	23.0907	41.9709	33.3062	4.67376	-0.722772	0.0260442	1	N/A	N/A	N/A
comp34317_c0	0	1.21839	0	1.64875	3.49757	3.84302	0.141635	-2.88323	0.0260592	1	N/A	N/A	N/A
comp135134_c1	4.06403	6.07979	7.41646	14.0144	10.4927	12.8101	3.09304	-1.08752	0.0260622	1	N/A	N/A	N/A
comp131718_c0	36.6169	26.0493	19.7772	14.0144	17.2547	18.0942	4.41039	0.739966	0.0261112	1	N/A	N/A	N/A
comp141711_c1	16.2561	14.6207	23.4854	34.6237	24.483	30.1036	4.53687	-0.714605	0.0261196	1	N/A	N/A	N/A
comp116091_c0	6.77338	7.31036	12.3608	4.12187	3.49757	3.20251	2.49543	1.28901	0.0261223	1	N/A	N/A	N/A
comp126103_c1	1.35468	4.87358	3.70823	0	1.16586	0.640503	0.497948	2.45965	0.026176	1	N/A	N/A	N/A
comp138236_c0	116.461	139.007	100.147	81.5966	91.7064	91.9826	6.67782	0.42277	0.0262086	1	N/A	N/A	N/A
comp1467404_c0	0	2.43679	4.9443	0	0	0	-6.56468	6.80632	0.0262142	1	N/A	N/A	N/A
comp136301_c1	6.77338	10.9655	8.65253	5.77062	2.33172	2.56201	2.4834	1.30728	0.0263159	1	N/A	N/A	N/A
comp1405993_c0	0	0	1.23608	3.2975	1.16586	3.84302	0.0950305	-2.74845	0.0263757	1	N/A	N/A	N/A
comp125186_c0	4.06403	4.87358	7.41646	1.64875	3.49757	0	1.6126	1.66804	0.0264017	1	N/A	N/A	N/A
comp141121_c0	115.147	312.104	142.149	77.4912	162.043	122.804	7.24228	0.652109	0.0264335	1	N/A	N/A	N/A
comp124398_c0	2.30295	0	8.65253	12.3656	6.99515	8.32654	2.5374	-1.33757	0.0264982	1	N/A	N/A	N/A
comp137841_c2	969.569	939.418	1085.29	1291.6	1146.4	1269.46	10.1171	-0.308225	0.0265008	1	N/A	N/A	N/A
comp152961_c0	1895.07	2115.01	2029.53	2674.9	2446.89	2308.59	11.1248	-0.298983	0.0265206	1	SPU_021592	Sp-Cpc1	0
comp139307_c0	5.4187	3.65518	4.9443	1.64875	1.16586	0.640503	1.21402	2.0205	0.0265368	1	N/A	N/A	N/A
comp1053302_c0	4.06403	4.87358	1.23608	0	1.16586	0.640503	0.514965	2.49368	0.026547	1	SPU_022154	Sp-Rab22l3	4e-32
comp132115_c0	28.4482	21.9311	32.138	57.7062	31.4782	38.4302	5.09617	-0.629025	0.0265872	1	SPU_015293	Sp-FaMeT	1e-07
comp126698_c0	29.8029	31.6782	34.6101	17.3119	27.9806	16.0126	4.67717	0.6484	0.0266114	1	N/A	N/A	N/A
comp39368_c0	2.70935	0	4.9443	0	0	0	-6.56468	6.85863	0.0266383	1	SPU_002159	Sp-Znf862L	6e-16
comp123908_c0	27.0935	24.3679	24.7215	20.6094	12.8244	12.1696	4.29627	0.740328	0.0266468	1	N/A	N/A	N/A
comp112938_c1	4.06403	3.65518	8.65253	0.824374	2.33172	1.92151	1.60368	1.68899	0.0266688	1	N/A	N/A	N/A
comp138728_c0	62.3151	42.6438	69.2203	97.2762	68.7856	78.7626	6.10505	-0.491176	0.0267071	1	SPU_010067	Sp-Kcnh8	0
comp135195_c0	16.3374	14.6207	24.7215	12.3656	6.99515	11.5291	3.78911	0.850019	0.0267645	1	SPU_023163	none	0
comp128930_c0	2.70935	3.65518	1.23608	3.2975	10.4927	8.96704	2.13222	-1.58214	0.0267715	1	N/A	N/A	N/A
comp121899_c0	4.06403	3.65518	6.18038	0.824374	1.16586	1.92151	1.29743	1.82916	0.0268124	1	N/A	N/A	N/A
comp122123_c0	2.70935	6.09197	7.41646	0	2.33172	1.92151	1.46907	1.93095	0.0268286	1	N/A	N/A	N/A
comp122418_c0	5.4187	4.87358	3.70823	1.64875	0	1.92151	1.23676	1.97138	0.026831	1	N/A	N/A	N/A
comp124274_c0	0	1.21839	0	1.64875	4.66343	2.56201	0.132336	-2.86464	0.0268438	1	N/A	N/A	N/A
comp101221_c0	5.4187	3.65518	7.41646	0.824374	0	3.20251	1.44165	2.03388	0.0268863	1	N/A	N/A	N/A
comp149300_c0	1107.96	1196.37	1155.77	1846.56	1278.71	1287.94	10.3471	-0.351017	0.0269992	1	SPU_024086	Sp-C6orf97L	0
comp147308_c1	9040.15	10146.4	10732.5	10417	14927.3	12340.3	13.4503	-0.332914	0.0270377	1	SPU_000513	Sp-Do1(Udx1)	0
comp137841_c0	495.581	439.536	522.094	650.819	535.549	649.668	9.09072	-0.333385	0.0270794	1	N/A	N/A	N/A
comp103230_c0	2.70935	1.21839	0	4.94625	2.33172	7.05194	1.32237	-1.86725	0.02711	1	N/A	N/A	N/A
comp1602867_c0	4.06403	2.43679	4.9443	0.824374	1.16586	0.640503	0.871101	2.12119	0.0271332	1	N/A	N/A	N/A
comp1073386_c0	0	0	0	0	8.16101	0.640503	-6.56468	-7.1747	0.0271988	1	N/A	N/A	N/A
comp116851_c0	6.77338	2.43679	6.18038	14.0144	10.4927	10.248	2.9466	-1.17518	0.0272006	1	SPU_002444	Sp-Syt9L	0
comp139706_c1	54.187	58.4829	63.0399	75.0263	81.6217	84.5464	6.10059	-0.457002	0.0272054	1	N/A	N/A	N/A
comp26913_c0	0	0	1.23608	4.12187	3.43928	1.28101	0.140121	-2.83863	0.0272283	1	N/A	N/A	N/A
comp118057_c0	0	1.21839	0	4.12187	3.49757	1.28101	0.134467	-2.8689	0.0272918	1	N/A	N/A	N/A
comp18656_c0	12.1921	4.87358	9.88861	2.47312	3.49757	5.12402	2.52716	1.28064	0.0272935	1	SPU_008926	Sp-Ldla/Ig/Gpcr	0
comp1266120_c0	2.70935	0	1.23608	2.47312	6.99515	5.76453	1.36968	-1.94893	0.0273063	1	N/A	N/A	N/A
comp123031_c0	0	1.21839	1.23608	4.12187	5.82929	3.20251	0.92144	-2.42198	0.0273112	1	N/A	N/A	N/A
comp120778_c0	2.70935	3.65518	4.9443	0.824374	0	1.92151	0.893362	2.04211	0.0273777	1	SPU_013107	Sp-Hrh2_1	2e-35
comp6365_c0	0	1.21839	2.47215	3.2975	8.16101	4.0736	1.33555	-2.07335	0.0273928	1	N/A	N/A	N/A
comp1635131_c0	0	0	0	0	5.82929	1.92151	-6.56468	-6.99129	0.0274054	1	N/A	N/A	N/A
comp1055468_c0	0	0	0	0	5.82929	1.92151	-6.56468	-6.99129	0.027407	1	N/A	N/A	N/A
comp137808_c0	180.172	131.587	165.634	122.832	130.576	108.219	7.11373	0.400673	0.0274175	1	SPU_021645	Sp-NatL_1	5.60519e-45
comp123717_c0	10.8374	25.8056	22.2494	30.9388	41.9709	25.2422	4.66351	-0.736935	0.0274859	1	N/A	N/A	N/A
comp1859063_c0	5.4187	2.43679	6.18038	1.64875	1.16586	0.640503	1.21493	2.02232	0.0275309	1	SPU_017383	Sp-PolypL_78	6e-25
comp143605_c0	50.3533	48.7358	49.4554	37.0968	22.1513	40.3517	5.34145	0.57668	0.0275918	1	N/A	N/A	N/A
comp146427_c0	138.177	119.403	153.273	194.602	173.725	168.459	7.29038	-0.385722	0.0276167	1	SPU_009817	Sp-Wap/Wap_1	0
comp39692_c1	5.4187	1.21839	3.70823	0	1.16586	0	0.211187	3.14952	0.0276262	1	N/A	N/A	N/A
comp87677_c0	5.4187	2.43679	3.70823	0	1.16586	1.28101	0.826271	2.2406	0.0276602	1	N/A	N/A	N/A
comp68624_c0	1.35468	0	0	2.47312	3.49757	4.48352	0.327018	-2.94807	0.0277296	1	N/A	N/A	N/A
comp664815_c0	8.12806	17.0575	11.1247	5.77062	5.82929	5.76453	3.06522	1.06424	0.027759	1	SPU_012382	Sp-Clect/Ldla/Lrr/Gpcr	2e-21
comp514381_c0	5.4187	2.43679	6.18038	1.64875	0	1.28101	1.09595	2.26027	0.0278031	1	N/A	N/A	N/A
comp113239_c0	12.1921	9.74715	8.65253	5.77062	5.82929	1.28101	2.72615	1.24791	0.0278138	1	N/A	N/A	N/A
comp102383_c0	6.77338	3.65518	3.70823	0	1.16586	2.56201	1.2749	1.92303	0.0278294	1	N/A	N/A	N/A
comp149891_c0	1550.95	1334.13	1380.35	1103.89	1072.16	1264.24	10.3184	0.310163	0.02787	1	SPU_006991	Sp-Lim1	0
comp135603_c0	12.1921	10.9655	21.0133	24.8054	24.483	25.6201	4.26108	-0.762034	0.0279065	1	SPU_019979	Sp-Slc24a6_1	0
comp139382_c1	32.5122	40.9137	24.7215	24.7312	12.941	22.4176	4.678	0.707829	0.0279475	1	N/A	N/A	N/A
comp125409_c0	1.35468	0	1.23608	6.59499	3.49757	3.20251	0.968133	-2.35945	0.028003	1	N/A	N/A	N/A
comp145536_c1	100.246	110.874	80.3449	79.9726	65.8127	67.9638	6.37851	0.447404	0.0280421	1	SPU_006732	Sp-ReelerL_7	2e-19
comp137490_c0	39.2856	36.5518	43.2627	58.4399	54.7953	57.0112	5.56879	-0.51545	0.0280965	1	N/A	N/A	N/A
comp138980_c0	1.35468	0	0	2.47312	3.2644	5.12402	0.35459	-3.00321	0.0281108	1	N/A	N/A	N/A
comp103427_c0	5.4187	0	2.47215	0	0	0	-6.56468	6.90267	0.0281234	1	N/A	N/A	N/A
comp139129_c1	2.70935	6.09197	1.23608	0.824374	0	0.640503	0.354084	2.77653	0.0281434	1	N/A	N/A	N/A
comp143247_c2	122.571	97.1791	121.135	84.9106	60.6246	101.68	6.59642	0.463522	0.0281633	1	N/A	N/A	N/A
comp121997_c0	6.77338	2.43679	4.9443	2.47312	0	1.28101	1.28087	1.91471	0.0282523	1	N/A	N/A	N/A
comp114889_c0	14.9014	2.43679	7.41646	29.6775	4.66343	17.9341	3.58388	-1.07842	0.0282756	1	SPU_026353	Sp-LacL_4	0
comp838892_c0	0	0	1.23608	1.07169	2.33172	5.12402	0.113976	-2.78634	0.0283001	1	N/A	N/A	N/A
comp129157_c0	2.70935	1.21839	6.18038	0.824374	0	0.640503	0.359149	2.78666	0.0283099	1	N/A	N/A	N/A
comp114093_c0	1.35468	1.21839	3.70823	9.06812	5.82929	5.12402	1.90231	-1.67241	0.0283207	1	N/A	N/A	N/A
comp100814_c0	18.9655	10.9655	17.3051	9.06812	6.99515	8.32654	3.50005	0.953611	0.0283298	1	N/A	N/A	N/A
comp113256_c0	4.06403	9.74715	8.65253	15.6631	17.4879	12.8101	3.42097	-1.03282	0.0284186	1	SPU_017421	Sp-Cah14L	2e-30
comp107712_c1	13.5468	8.52876	7.41646	2.47312	3.49757	7.04553	2.70728	1.18001	0.0284209	1	N/A	N/A	N/A
comp133115_c0	40.6403	40.207	67.9842	104.696	43.1367	80.0629	5.93992	-0.614691	0.0284218	1	SPU_001779	Sp-Amy_9	0
comp145890_c0	356.28	240.048	305.311	326.683	92.1028	162.175	7.91439	0.634107	0.0286532	1	SPU_001838	Sp-MtoL1	0
comp145311_c0	226.231	221.748	197.772	288.531	269.243	261.966	7.92197	-0.344189	0.0286612	1	SPU_004612	Sp-C22orf28	0
comp124707_c0	17.6108	17.0575	12.3608	11.5412	6.99515	6.40503	3.51301	0.915009	0.0287553	1	SPU_010555	Sp-Trpc5_4	0
comp149019_c0	698.877	743.135	749.68	945.285	916.353	842.793	9.66451	-0.30328	0.0287599	1	SPU_028435	Sp-Hypp_2955	0
comp139946_c0	9.48273	12.1839	12.3608	22.2581	18.6537	19.2151	3.91432	-0.821313	0.0287673	1	N/A	N/A	N/A
comp146465_c2	134.601	164.483	161.926	160.753	252.991	203.039	7.47367	-0.419967	0.0287681	1	N/A	N/A	N/A
comp131875_c0	18.9655	14.1943	17.3051	10.7169	8.16101	8.96704	3.64331	0.857864	0.0287818	1	N/A	N/A	N/A
comp124576_c0	20.3201	18.2759	19.7772	10.7169	8.16101	14.0911	3.87017	0.8242	0.028818	1	N/A	N/A	N/A
comp140464_c0	6.77338	12.1839	11.1247	7.41937	1.16586	3.84302	2.68823	1.27528	0.0288389	1	N/A	N/A	N/A
comp110129_c0	8.12806	2.43679	3.70823	0.824374	1.16586	1.92151	1.31655	1.86741	0.0288641	1	N/A	N/A	N/A
comp125378_c0	1.35468	8.52876	7.41646	18.1362	8.16101	10.248	3.06719	-1.07892	0.0289444	1	SPU_008965	Sp-Chst14_1	0
comp106876_c1	2.70935	1.21839	6.18038	0	0	1.28101	0.262398	2.98017	0.0290172	1	N/A	N/A	N/A
comp137187_c0	93.4726	78.0138	100.122	152.509	101.418	114.01	6.71939	-0.437929	0.0290179	1	SPU_020483	Sp-Hypp_976	0
comp137856_c1	12.1921	6.50622	13.1148	23.7832	12.8244	21.1366	3.83661	-0.860057	0.0290258	1	N/A	N/A	N/A
comp142261_c1	89.3138	77.9772	107.502	127.778	115.42	121.696	6.7218	-0.409133	0.0290532	1	SPU_016076	Sp-Accn1_2	0
comp25091_c0	0	0	1.23608	1.64875	5.82929	1.92151	0.184217	-2.92682	0.0290576	1	N/A	N/A	N/A
comp152192_c0	621.756	774.021	598.99	496.216	545.144	544.242	9.21145	0.331191	0.0290683	1	N/A	N/A	N/A
comp151260_c0	33.7314	42.6438	42.0266	53.5843	59.7619	57.0048	5.56499	-0.524819	0.0290922	1	SPU_005550	Sp-Ttc27	3e-07
comp121900_c0	109.729	107.219	107.539	65.1256	83.9418	92.2324	6.54339	0.42733	0.0292351	1	N/A	N/A	N/A
comp139212_c0	233.993	197.355	200.244	395.255	211.067	254.357	7.94113	-0.446478	0.0292971	1	SPU_027467	none	2e-38
comp148267_c0	414.748	363.081	423.405	571.291	468.675	474.613	8.81254	-0.334399	0.02934	1	SPU_013333	Sp-Hypp_90	2.99878e-43
comp109947_c0	5.4187	4.87358	1.23608	0.824374	0	1.92151	0.90723	2.06984	0.0293638	1	N/A	N/A	N/A
comp143123_c1	100.016	98.6899	104.3	136.92	118.929	140.994	6.85285	-0.389225	0.0293972	1	N/A	N/A	N/A
comp125423_c0	29.8029	36.5518	37.0823	50.2868	45.7949	53.8022	5.37519	-0.535094	0.0294372	1	N/A	N/A	N/A
comp150185_c0	858.865	736.422	892.533	1043.4	1057.78	979.707	9.84994	-0.308466	0.0294449	1	SPU_010698	Sp-Ptk7	0
comp1966709_c0	1.35468	0	0	1.64875	5.82929	3.84302	0.38448	-3.06299	0.0294775	1	N/A	N/A	N/A
comp87271_c0	0	1.07219	3.70823	6.59499	9.58335	1.92151	1.63256	-1.92077	0.0295221	1	N/A	N/A	N/A
comp124048_c0	1.35468	0	1.23608	6.59499	1.18918	4.48352	0.910119	-2.24342	0.0295754	1	N/A	N/A	N/A
comp130395_c0	9.48273	15.8391	12.3608	11.5412	1.16586	5.12402	3.11111	1.0795	0.0295779	1	N/A	N/A	N/A
comp115685_c0	0	0	1.23608	5.77062	2.33172	1.28101	0.182972	-2.92433	0.0296112	1	N/A	N/A	N/A
comp148926_c0	67.7338	82.8508	90.2335	101.398	120.083	103.121	6.5422	-0.43073	0.0296517	1	SPU_024416	Sp-Neurx	0
comp87828_c0	6.77338	2.43679	2.47215	0.824374	0	1.28101	0.725205	2.47217	0.0296685	1	N/A	N/A	N/A
comp139740_c0	400.984	470.3	352.158	549.849	497.821	498.856	8.84081	-0.338086	0.029682	1	SPU_025980	Sp-Spag8	0
comp715685_c0	1.35468	0	0	5.77062	3.49757	1.92151	0.376061	-3.04615	0.0296924	1	N/A	N/A	N/A
comp128711_c0	1.35468	0	0	5.77062	3.49757	1.92151	0.376061	-3.04615	0.0296932	1	N/A	N/A	N/A
comp1066341_c0	12.1921	4.87358	4.9443	2.47312	2.33172	2.56201	2.0856	1.57904	0.0297061	1	SPU_009885	Sp-ManrC1A	0
comp126626_c0	2.70935	1.21839	1.23608	8.24374	8.16101	1.28101	1.67152	-1.77608	0.0297165	1	N/A	N/A	N/A
comp147803_c0	48.7683	71.8852	47.8609	33.5933	43.1367	40.3068	5.54881	0.525909	0.0297226	1	N/A	N/A	N/A
comp977724_c0	1.35468	0	6.18038	0	0	0.640503	-0.449515	3.55634	0.0297249	1	N/A	N/A	N/A
comp94698_c0	1.35468	0	6.18038	0	0	0.640503	-0.449515	3.55634	0.0297258	1	N/A	N/A	N/A
comp126580_c0	5.4187	6.09197	2.47215	0	0	3.20251	1.15743	2.12638	0.0297333	1	N/A	N/A	N/A
comp143363_c0	543.929	595.551	545.196	378.775	478.969	481.21	8.96761	0.331365	0.0297742	1	SPU_012491	Sp-Nk1	3e-15
comp126830_c0	82.6352	71.8852	88.9975	64.3012	43.1367	66.6123	6.10066	0.484524	0.0298159	1	SPU_017709	Sp-Endrvt34	0
comp119800_c1	5.4187	1.21839	7.41646	0.824374	1.16586	1.92151	1.30537	1.84505	0.0298205	1	N/A	N/A	N/A
comp103588_c0	4.06403	6.09197	1.23608	0.824374	0	1.92151	0.898652	2.05269	0.0298256	1	SPU_004243	Sp-Npr1_5	0
comp31060_c0	2.70935	2.43679	6.18038	0	0	1.92151	0.636974	2.55939	0.0298582	1	N/A	N/A	N/A
comp672717_c0	8.12806	7.31036	1.23608	2.47312	1.16586	0.640503	1.49354	1.96213	0.0298738	1	N/A	N/A	N/A
comp141003_c1	197.783	192.506	238.563	268.746	302.925	240.189	7.89587	-0.36851	0.0299599	1	SPU_009136	Sp-XyltL_1	2e-40
comp38599_c0	0	0	0	1.64875	5.82929	0	-6.56468	-6.93961	0.0299649	1	N/A	N/A	N/A
comp152000_c0	783.016	1082.95	1071.54	936.497	1672.48	1290.09	10.1397	-0.408539	0.0299821	1	SPU_000135	Sp-Zf(mynd)_13L	0
comp60303_c0	9.48273	7.31036	4.9443	0.824374	5.82929	1.28101	2.13018	1.45394	0.0299935	1	N/A	N/A	N/A
comp1747311_c0	0	1.21839	6.18038	0	0	0.640503	-0.462681	3.53001	0.0299947	1	SPU_019382	Sp-Tmem26_4	2e-06
comp132614_c0	18.9655	10.9655	8.65253	19.785	27.9806	19.8556	4.0897	-0.809489	0.0300698	1	N/A	N/A	N/A
comp149542_c0	303.447	286.347	262.048	353.055	355.47	359.963	8.31294	-0.326911	0.0300832	1	SPU_000810	Sp-Efcab7	0
comp130122_c0	48.7683	31.6782	53.1513	96.4518	41.9709	64.0503	5.77671	-0.599833	0.0300886	1	SPU_016076	Sp-Accn1_2	0
comp135468_c2	18.7894	9.74715	17.3051	47.0058	16.322	19.2151	4.35787	-0.848488	0.0301157	1	N/A	N/A	N/A
comp483588_c0	1.35468	4.87358	1.23608	2.47312	8.16101	10.8885	2.07894	-1.52777	0.030245	1	N/A	N/A	N/A
comp123779_c0	4.06403	2.43679	3.70823	7.41937	10.4927	8.96704	2.46513	-1.39664	0.0302537	1	N/A	N/A	N/A
comp140649_c0	283.032	252.208	258.34	318.975	336.956	340.242	8.21128	-0.328021	0.0303194	1	SPU_006074	Sp-RtL_68	2e-15
comp8694_c0	2.70935	2.43679	6.18038	2.47312	0	0	0.819021	2.1953	0.0303355	1	N/A	N/A	N/A
comp130408_c0	18.9655	10.9655	11.1247	49.4625	9.32686	20.4961	4.24928	-0.949473	0.030336	1	SPU_009901	Sp-NeurmdnBLr	3e-27
comp92817_c1	2.70935	0	0	6.59499	1.16586	5.12402	0.977815	-2.24966	0.0303776	1	N/A	N/A	N/A
comp139003_c0	25.915	4.87358	17.3051	122.123	4.66343	13.6171	4.77564	-1.54566	0.030411	1	N/A	N/A	N/A
comp140952_c0	715.567	305.646	566.148	1159.68	414.754	832.993	9.34788	-0.600862	0.0304202	1	N/A	N/A	N/A
comp36825_c0	4.06403	9.74715	2.47215	0	1.16586	3.20251	1.49125	1.89823	0.0304325	1	N/A	N/A	N/A
comp141862_c0	43.3496	47.5174	37.0823	32.1506	23.3172	30.3022	5.12595	0.577028	0.030456	1	N/A	N/A	N/A
comp146550_c0	50.123	43.8622	54.3873	38.7456	29.1465	33.9467	5.35665	0.542938	0.0305019	1	SPU_009638	Sp-Prss7_1	3e-33
comp135845_c0	18.9655	6.87174	10.2594	6.59499	4.66343	5.76453	3.04664	1.08438	0.0305042	1	N/A	N/A	N/A
comp118440_c0	18.9655	7.31036	18.5411	9.89249	2.33172	9.60754	3.3822	1.03762	0.030576	1	SPU_011405	Sp-Hrh3L_10	6e-38
comp138312_c0	33.8669	28.7297	24.8822	14.8387	19.9945	20.4961	4.53545	0.660891	0.0305869	1	N/A	N/A	N/A
comp118366_c0	4.06403	4.87358	3.70823	9.89249	11.6819	8.32654	2.69639	-1.24153	0.0306186	1	N/A	N/A	N/A
comp146096_c1	303.258	246.116	321.083	466.621	356.391	314.288	8.37355	-0.385769	0.0306983	1	SPU_015486	Sp-Gluld1_8	0
comp138743_c0	161.206	142.564	123.608	192.458	181.886	177.938	7.33935	-0.369891	0.0307885	1	N/A	N/A	N/A
comp132705_c0	6.77338	4.87358	7.41646	2.47312	1.16586	2.56201	1.85765	1.62024	0.03085	1	N/A	N/A	N/A
comp136253_c0	98.8913	85.3119	103.447	84.9106	64.1222	63.4098	6.36459	0.437244	0.0308613	1	SPU_028759	Sp-Aadac_4	1e-20
comp138147_c0	32.6883	32.2874	40.7658	23.8986	20.9038	24.7362	4.83711	0.604655	0.0308981	1	N/A	N/A	N/A
comp132329_c0	58.2511	54.8277	40.8029	78.3156	67.6198	68.5082	5.9201	-0.478776	0.0309136	1	N/A	N/A	N/A
comp98562_c1	1.35468	19.4943	17.3051	4.94625	6.99515	5.76453	3.115	1.1076	0.0309167	1	SPU_000439	Sp-p58-a	0
comp413052_c0	6.77338	2.43679	1.23608	0	1.16586	0	0.21819	3.16352	0.0309244	1	N/A	N/A	N/A
comp145286_c0	113.793	99.9083	110.011	124.481	142.235	158.204	6.94984	-0.392479	0.0309949	1	SPU_028074	Sp-Zcchc17	0
comp132397_c1	79.9259	70.6669	67.9842	49.4625	58.2929	50.5997	5.95455	0.464978	0.0310447	1	SPU_024105	Sp-Hypp_2709	3e-27
comp1368957_c0	0	0	0	0.824374	5.82929	0.640503	-6.56468	-6.90369	0.0310503	1	SPU_017709	Sp-Endrvt34	2e-18
comp120916_c0	9.48273	4.87358	2.47215	4.12187	0	0.640503	1.57729	1.82115	0.031102	1	N/A	N/A	N/A
comp10356_c0	2.70935	2.43679	1.23608	0	0	0	-6.56468	6.59654	0.0312712	1	N/A	N/A	N/A
comp120813_c0	2.70935	1.21839	2.47215	0	0	0	-6.56468	6.60053	0.0312712	1	N/A	N/A	N/A
comp121100_c0	1.35468	2.43679	2.47215	0	0	0	-6.56468	6.56948	0.0312712	1	N/A	N/A	N/A
comp127932_c1	2.70935	1.21839	2.47215	0	0	0	-6.56468	6.60053	0.0312712	1	N/A	N/A	N/A
comp130332_c0	2.70935	1.21839	2.47215	0	0	0	-6.56468	6.60053	0.0312712	1	N/A	N/A	N/A
comp1646920_c0	2.70935	2.43679	1.23608	0	0	0	-6.56468	6.59654	0.0312712	1	N/A	N/A	N/A
comp1688882_c0	2.70935	2.43679	1.23608	0	0	0	-6.56468	6.59654	0.0312712	1	N/A	N/A	N/A
comp1786283_c0	2.70935	2.43679	1.23608	0	0	0	-6.56468	6.59654	0.0312712	1	N/A	N/A	N/A
comp2007473_c0	1.35468	2.43679	2.47215	0	0	0	-6.56468	6.56948	0.0312712	1	N/A	N/A	N/A
comp2180281_c0	2.70935	2.43679	1.23608	0	0	0	-6.56468	6.59654	0.0312712	1	N/A	N/A	N/A
comp2224273_c0	2.70935	2.43679	1.23608	0	0	0	-6.56468	6.59654	0.0312712	1	SPU_011645	Sp-Unk_82	2e-11
comp22650_c0	2.70935	2.43679	1.23608	0	0	0	-6.56468	6.59654	0.0312712	1	N/A	N/A	N/A
comp2299445_c0	2.70935	1.21839	2.47215	0	0	0	-6.56468	6.60053	0.0312712	1	N/A	N/A	N/A
comp2471879_c0	1.35468	2.43679	2.47215	0	0	0	-6.56468	6.56948	0.0312712	1	N/A	N/A	N/A
comp2774333_c0	2.70935	2.43679	1.23608	0	0	0	-6.56468	6.59654	0.0312712	1	SPU_016928	Sp-Unc44_120	3e-11
comp3246029_c0	2.70935	1.21839	2.47215	0	0	0	-6.56468	6.60053	0.0312712	1	N/A	N/A	N/A
comp41253_c0	2.70935	2.43679	1.23608	0	0	0	-6.56468	6.59654	0.0312712	1	N/A	N/A	N/A
comp4163279_c0	1.35468	2.43679	2.47215	0	0	0	-6.56468	6.56948	0.0312712	1	N/A	N/A	N/A
comp88295_c0	2.70935	2.43679	1.23608	0	0	0	-6.56468	6.59654	0.0312712	1	N/A	N/A	N/A
comp92260_c0	1.35468	2.43679	2.47215	0	0	0	-6.56468	6.56948	0.0312712	1	N/A	N/A	N/A
comp97007_c0	2.70935	1.21839	2.47215	0	0	0	-6.56468	6.60053	0.0312712	1	N/A	N/A	N/A
comp1453493_c0	0	1.21839	1.23608	1.64875	8.16101	3.84302	0.948304	-2.47571	0.0312871	1	N/A	N/A	N/A
comp58774_c0	28.4482	30.4599	24.7215	20.6094	11.6586	19.2151	4.45102	0.699916	0.0313449	1	SPU_010425	Sp-Odadc3L1	5e-10
comp112703_c0	4.06403	6.09197	8.65253	2.47312	2.33172	1.92151	1.90661	1.48349	0.0313689	1	N/A	N/A	N/A
comp142361_c0	24.3842	19.4943	17.3051	16.4875	5.82929	12.1696	3.93655	0.827119	0.031458	1	N/A	N/A	N/A
comp102811_c2	6.77338	2.43679	2.47215	0	2.33172	0	0.798861	2.32486	0.0314671	1	N/A	N/A	N/A
comp130058_c0	13.5468	17.0575	13.5968	6.59499	10.4927	7.04553	3.44452	0.873061	0.0315559	1	N/A	N/A	N/A
comp42741_c0	0	3.65518	2.47215	7.41937	5.82929	5.12402	1.82241	-1.58423	0.03162	1	N/A	N/A	N/A
comp152714_c0	885.958	866.278	914.696	1253.26	1076.09	977.407	9.95112	-0.310236	0.0316227	1	SPU_021760	Sp-Ift172	0
comp142642_c0	1126.32	992.991	1386.88	1558.06	1422.35	1406.2	10.3523	-0.323202	0.0316872	1	SPU_005955	Sp-Notchl1	0
comp131304_c0	14.9014	19.4943	14.8329	23.0825	33.8099	24.9796	4.4034	-0.733871	0.0317126	1	N/A	N/A	N/A
comp957954_c0	0	0	1.23608	0	3.49757	5.12402	0.121899	-2.80219	0.0317416	1	N/A	N/A	N/A
comp128409_c0	41.995	60.9197	40.7905	23.0825	38.4733	35.2277	5.29687	0.57028	0.0317442	1	SPU_018280	Sp-Rt11	0
comp127065_c0	134.113	107.219	131.185	150.86	179.542	155.002	7.14714	-0.381883	0.0318319	1	SPU_014634	Sp-Slc16a12_6	0
comp147065_c0	558.14	448.369	610.646	753.42	586.205	714.026	9.24665	-0.344733	0.0318759	1	SPU_021759	Sp-Tat	0
comp123544_c0	4.06403	6.09197	8.65253	1.64875	3.49757	1.28101	1.8738	1.5491	0.0319833	1	N/A	N/A	N/A
comp144706_c3	161.206	207.371	186.647	117.564	137.303	167.37	7.33446	0.395019	0.0320016	1	N/A	N/A	N/A
comp134149_c0	21.6748	24.3679	21.0133	15.6631	15.1562	10.248	4.12864	0.707376	0.0320442	1	SPU_003384	Sp-Srcr25	4e-35
comp147433_c0	636.914	376.496	603.242	891.058	606.269	656.375	9.28074	-0.413809	0.0320834	1	SPU_013086	Sp-Gpc35_2	0
comp107798_c0	1.35468	2.43679	2.47215	0	0	0.640503	-0.582826	3.28972	0.0321139	1	N/A	N/A	N/A
comp1138278_c0	1.35468	2.43679	2.47215	0	0	0.640503	-0.582826	3.28972	0.032116	1	N/A	N/A	N/A
comp11532_c0	1.35468	2.43679	2.47215	0	0	0.640503	-0.582826	3.28972	0.0321193	1	N/A	N/A	N/A
comp1631494_c0	1.35468	2.43679	2.47215	0	0	0.640503	-0.582826	3.28972	0.0321233	1	N/A	N/A	N/A
comp141511_c0	1.35468	2.43679	2.47215	0	0	0.640503	-0.582826	3.28972	0.0321238	1	N/A	N/A	N/A
comp1366740_c0	1.35468	2.43679	2.47215	0	0	0.640503	-0.582826	3.28972	0.0321244	1	N/A	N/A	N/A
comp1853222_c0	1.35468	2.43679	2.47215	0	0	0.640503	-0.582826	3.28972	0.0321247	1	N/A	N/A	N/A
comp23484_c0	1.35468	2.43679	2.47215	0	0	0.640503	-0.582826	3.28972	0.0321249	1	N/A	N/A	N/A
comp128876_c0	1.35468	2.43679	2.47215	0	0	0.640503	-0.582826	3.28972	0.0321251	1	N/A	N/A	N/A
comp121778_c0	1.35468	2.43679	2.47215	0	0	0.640503	-0.582826	3.28972	0.0321255	1	N/A	N/A	N/A
comp89207_c0	1.35468	2.43679	2.47215	0	0	0.640503	-0.582826	3.28972	0.0321308	1	N/A	N/A	N/A
comp39908_c0	1.35468	2.43679	2.47215	0	0	0.640503	-0.582826	3.28972	0.032131	1	N/A	N/A	N/A
comp140892_c1	24.3842	26.8047	25.9452	14.8387	17.4879	15.9998	4.34706	0.674558	0.0321509	1	N/A	N/A	N/A
comp122421_c0	5.4187	8.52876	4.9443	4.12187	1.16586	1.28101	1.89269	1.52407	0.0321775	1	N/A	N/A	N/A
comp45277_c0	1.35468	9.74715	0	0	0	1.28101	0.330039	3.11545	0.0321968	1	SPU_005014	Sp-Hypp_1556	2e-26
comp144484_c0	782.678	654.473	965.351	926.679	982.457	1144.05	9.81825	-0.34578	0.0322186	1	SPU_027438	none	0
comp2363363_c0	9.48273	1.21839	0	0.824374	0	0.640503	0.400273	2.86891	0.0322363	1	SPU_021159	Sp-Nacha6	0
comp136334_c0	25.7388	0	14.8329	103.871	4.66343	15.7564	4.56503	-1.61517	0.0322637	1	N/A	N/A	N/A
comp115936_c0	0	3.65518	6.18038	0.824374	0	0.640503	0.339431	2.74723	0.0324129	1	SPU_022819	Sp-Hypp_190	7e-24
comp141600_c2	23.0295	9.74715	11.1247	47.8137	10.4927	23.7178	4.32212	-0.901786	0.0324459	1	N/A	N/A	N/A
comp131839_c1	27.0935	15.8391	24.7215	36.2725	32.644	35.2277	4.80631	-0.622331	0.0324806	1	SPU_027433	Sp-Chrna7	0
comp104521_c0	2.70935	2.43679	1.23608	0	0	0.640503	-0.569295	3.31678	0.0324983	1	N/A	N/A	N/A
comp126005_c0	2.70935	2.43679	1.23608	0	0	0.640503	-0.569295	3.31678	0.0325028	1	N/A	N/A	N/A
comp39922_c1	2.70935	2.43679	1.23608	0	0	0.640503	-0.569295	3.31678	0.0325086	1	SPU_026072	Sp-EceL	3e-25
comp129967_c0	2.70935	2.43679	1.23608	0	0	0.640503	-0.569295	3.31678	0.0325094	1	N/A	N/A	N/A
comp129417_c0	4.06403	1.21839	0	4.12187	11.6586	2.56201	1.7142	-1.79592	0.0325329	1	N/A	N/A	N/A
comp11435_c0	9.48273	6.09197	3.70823	1.64875	1.16586	3.20251	1.8442	1.68018	0.0325595	1	SPU_023556	Sp-Hypp_2676	2e-15
comp97862_c0	2.70935	1.21839	2.47215	0	0	0.640503	-0.5673	3.32077	0.0325789	1	N/A	N/A	N/A
comp21506_c0	2.70935	1.21839	2.47215	0	0	0.640503	-0.5673	3.32077	0.0325835	1	SPU_020327	Sp-Hypp_970	2e-20
comp141498_c1	2.70935	1.21839	2.47215	0	0	0.640503	-0.5673	3.32077	0.0325848	1	N/A	N/A	N/A
comp147682_c1	31.1575	38.9886	43.2627	62.6524	55.9612	46.1162	5.50971	-0.538569	0.0326276	1	N/A	N/A	N/A
comp902111_c0	0	0	0	1.64875	2.33172	1.90229	-6.56468	-6.59344	0.0326282	1	SPU_013065	Sp-RtL	4e-11
comp1811912_c0	0	0	0	1.64875	2.33172	1.92151	-6.56468	-6.59814	0.0327098	1	N/A	N/A	N/A
comp146192_c1	0	0	0	1.64875	2.33172	1.92151	-6.56468	-6.59814	0.0327114	1	N/A	N/A	N/A
comp1065583_c0	0	0	0	1.64875	2.33172	1.92151	-6.56468	-6.59814	0.0327142	1	N/A	N/A	N/A
comp965707_c0	9.48273	2.43679	2.47215	1.64875	0	1.28101	1.11401	2.29638	0.032721	1	N/A	N/A	N/A
comp142473_c1	2.70935	1.21839	7.41646	0.824374	0	1.28101	0.704019	2.4298	0.0327537	1	N/A	N/A	N/A
comp2148805_c0	0	0	0	0	5.82929	1.28101	-6.56468	-6.86686	0.0328276	1	SPU_003110	Sp-Eif5A	0
comp10321_c0	0	0	0	0	5.82929	1.28101	-6.56468	-6.86686	0.032828	1	N/A	N/A	N/A
comp145238_c1	387.437	436.77	388.128	244.839	399.889	286.977	8.46869	0.379842	0.0328889	1	SPU_013039	Sp-Cyp2L26	0
comp148168_c4	2.70935	1.21839	7.41646	1.64875	0	0.640503	0.764417	2.30901	0.033058	1	N/A	N/A	N/A
comp112740_c0	9.48273	2.43679	2.47215	0	2.33172	1.28101	1.26516	1.99408	0.0330671	1	N/A	N/A	N/A
comp26140_c0	1.35468	0	0	0.824374	6.99515	3.84302	0.405916	-3.10586	0.0331632	1	N/A	N/A	N/A
comp744782_c0	13.5468	7.31036	7.41646	2.47312	2.33172	6.40503	2.56908	1.33469	0.0331757	1	N/A	N/A	N/A
comp2750714_c0	1.35468	0	0	10.7169	0	0	0.344917	-2.98386	0.0332053	1	N/A	N/A	N/A
comp108219_c0	1.35468	1.21839	0	8.24374	1.16586	3.20251	0.925152	-2.29325	0.0332139	1	N/A	N/A	N/A
comp129499_c0	127.34	110.874	126.08	63.5016	75.7808	121.696	6.68341	0.481172	0.0333287	1	N/A	N/A	N/A
comp152404_c0	694.949	692.048	852.892	1069.21	875.559	859.555	9.70636	-0.324228	0.0333578	1	SPU_030235	Sp-Cytd2hc	0
comp41587_c0	0	0	0	2.47312	1.16586	1.92151	-6.56468	-6.51216	0.0333809	1	N/A	N/A	N/A
comp14627_c0	0	0	0	2.47312	1.16586	1.92151	-6.56468	-6.51216	0.0333809	1	SPU_019949	Sp-Accn2_3	2e-17
comp1358121_c0	0	0	0	2.47312	1.16586	1.92151	-6.56468	-6.51216	0.0333821	1	N/A	N/A	N/A
comp7824_c0	0	0	0	2.47312	1.16586	1.92151	-6.56468	-6.51216	0.0333828	1	SPU_017479	Sp-Rt10	4e-28
comp136797_c2	189.655	183.977	184.175	128.602	155.059	152.055	7.36047	0.356376	0.0333953	1	SPU_010172	Sp-FAD-dep_OxRdtase	0
comp96461_c1	0	0	0	2.47312	1.16586	1.92151	-6.56468	-6.51216	0.0333996	1	N/A	N/A	N/A
comp138458_c3	107.019	75.5404	108.503	155.798	99.0979	138.97	6.81841	-0.436377	0.0334811	1	N/A	N/A	N/A
comp128032_c0	0	0	0	2.45664	2.33172	1.28101	-6.56468	-6.63849	0.0334934	1	N/A	N/A	N/A
comp89358_c0	0	1.21839	0	1.64875	6.99515	1.28101	0.213054	-3.02607	0.0335562	1	N/A	N/A	N/A
comp87208_c0	0	0	0	2.47312	2.33172	1.28101	-6.56468	-6.6424	0.0335605	1	N/A	N/A	N/A
comp36935_c0	0	0	0	2.47312	2.33172	1.28101	-6.56468	-6.6424	0.0335612	1	N/A	N/A	N/A
comp16703_c0	0	0	0	2.47312	2.33172	1.28101	-6.56468	-6.6424	0.0335643	1	N/A	N/A	N/A
comp127478_c0	0	0	0	2.47312	2.33172	1.28101	-6.56468	-6.6424	0.0335656	1	N/A	N/A	N/A
comp148075_c2	292.61	231.495	317.672	385.807	329.938	354.96	8.30586	-0.347052	0.033639	1	SPU_013788	Sp-Ahr	0
comp130616_c0	13.5468	19.4943	7.41646	4.94625	8.16101	7.68603	3.27323	0.96029	0.0337181	1	N/A	N/A	N/A
comp146000_c3	6.77338	14.6207	21.1369	26.38	19.8196	24.9796	4.19695	-0.74294	0.0337206	1	N/A	N/A	N/A
comp132020_c0	24.3842	38.9886	26.8476	14.0144	19.8196	23.0581	4.57781	0.665226	0.0337402	1	N/A	N/A	N/A
comp27442_c0	2.70935	3.65518	1.23608	6.59499	6.99515	7.68603	2.08368	-1.48505	0.0337651	1	N/A	N/A	N/A
comp135264_c1	40.6403	45.0806	58.0956	64.3012	76.9466	61.4883	5.83081	-0.495375	0.0337714	1	SPU_025548	Sp-Gst11	1.00053e-42
comp145937_c0	130.049	64.5749	89.974	226.695	80.4442	128.741	6.87532	-0.615007	0.0337738	1	SPU_003713	Sp-Slc6a13	0
comp130600_c0	10.8374	14.6207	11.1247	18.161	24.483	20.4961	4.00183	-0.78739	0.0337879	1	N/A	N/A	N/A
comp135060_c0	12.1921	12.1839	18.5411	22.4642	25.6489	23.0581	4.20339	-0.729738	0.0338023	1	N/A	N/A	N/A
comp89468_c0	1.35468	6.09197	0	0	0	0	-6.56468	6.81908	0.0338191	1	N/A	N/A	N/A
comp1055021_c0	0	0	0	1.64875	1.16586	2.56201	-6.56468	-6.46365	0.0338321	1	N/A	N/A	N/A
comp118612_c0	0	0	0	1.64875	1.16586	2.56201	-6.56468	-6.46365	0.0338339	1	N/A	N/A	N/A
comp125150_c0	0	0	0	1.64875	1.16586	2.56201	-6.56468	-6.46365	0.0338351	1	N/A	N/A	N/A
comp1384321_c0	0	0	0	1.64875	1.16586	2.56201	-6.56468	-6.46365	0.0338369	1	N/A	N/A	N/A
comp1887610_c0	0	0	0	1.64875	1.16586	2.56201	-6.56468	-6.46365	0.0338381	1	N/A	N/A	N/A
comp1593419_c0	0	0	0	1.64875	1.16586	2.56201	-6.56468	-6.46365	0.0338389	1	N/A	N/A	N/A
comp2214836_c0	0	0	0	1.64875	1.16586	2.56201	-6.56468	-6.46365	0.0338398	1	SPU_010879	Sp-RtL_25	4e-17
comp21737_c0	0	0	0	1.64875	1.16586	2.56201	-6.56468	-6.46365	0.0338399	1	SPU_014769	Sp-Lrr/Gpcr_3	0
comp442497_c0	0	0	0	1.64875	1.16586	2.56201	-6.56468	-6.46365	0.0338449	1	N/A	N/A	N/A
comp128254_c0	0	0	0	2.47312	1.16586	2.56201	-6.56468	-6.66945	0.0339131	1	N/A	N/A	N/A
comp103590_c0	0	0	0	2.47312	1.16586	2.55561	-6.56468	-6.66796	0.0339132	1	N/A	N/A	N/A
comp1339230_c0	0	0	0	2.47312	1.16586	2.56201	-6.56468	-6.66945	0.0339143	1	N/A	N/A	N/A
comp132326_c0	0	6.09197	1.23608	0	0	0	-6.56468	6.79591	0.0339608	1	N/A	N/A	N/A
comp133037_c0	18.9655	12.1839	21.0133	12.3656	9.32686	7.68603	3.70586	0.828257	0.0339772	1	N/A	N/A	N/A
comp147220_c0	93.4726	109.668	69.2203	68.5715	47.089	78.1414	6.25894	0.490936	0.0340553	1	N/A	N/A	N/A
comp200614_c0	27.0935	15.8391	27.1937	55.2331	31.4782	26.2606	4.89089	-0.687936	0.0341793	1	N/A	N/A	N/A
comp112995_c0	1.35468	7.31036	1.23608	0	0	1.28101	0.247472	2.95031	0.034233	1	N/A	N/A	N/A
comp147834_c1	128.694	113.311	103.83	127.778	155.059	169.823	7.04315	-0.388343	0.0343017	1	SPU_019502	none	4e-15
comp130347_c0	10.8374	13.4023	12.3608	5.77062	1.16586	10.248	3.06345	1.09075	0.0343946	1	N/A	N/A	N/A
comp149512_c0	261.452	286.335	483.306	422.896	487.329	466.927	8.63375	-0.417512	0.0344771	1	SPU_000152	none	0
comp134528_c0	163.916	129.15	133.496	153.342	239.001	175.498	7.35801	-0.412731	0.0345051	1	SPU_003725	Sp-Tph	0
comp146278_c0	345.469	331.44	367.757	451.724	392.323	456.39	8.60184	-0.315954	0.0345785	1	SPU_012939	none	0
comp141818_c0	157.115	173.049	117.427	107.977	96.7662	130.637	7.01288	0.416386	0.0346002	1	N/A	N/A	N/A
comp135585_c0	37.7413	30.4599	46.9709	18.2516	24.483	32.6656	4.95711	0.611148	0.0346756	1	N/A	N/A	N/A
comp135101_c1	96.182	108.401	69.2203	122.832	132.908	110.166	6.7212	-0.418336	0.0347171	1	SPU_002386	none	4e-38
comp127749_c1	21.6748	13.4023	9.88861	6.59499	8.16101	8.32654	3.42478	0.962025	0.0347222	1	N/A	N/A	N/A
comp129500_c0	6.77338	3.65518	13.5968	2.47312	2.33172	5.12402	2.3641	1.27486	0.034818	1	N/A	N/A	N/A
comp150862_c1	1.35468	1.21839	2.47215	4.12187	5.82929	6.40503	1.59838	-1.69685	0.0348693	1	N/A	N/A	N/A
comp113649_c0	1.35468	2.43679	1.23608	4.95449	6.99515	4.48352	1.59923	-1.70869	0.0349234	1	N/A	N/A	N/A
comp152421_c1	796.495	879.68	847.948	1139.29	1010.8	953.068	9.86558	-0.297952	0.0349559	1	SPU_008243	Sp-C10orf79	0
comp2005889_c0	1.35468	3.65518	1.23608	0	0	0	-6.56468	6.5654	0.0349906	1	N/A	N/A	N/A
comp2291201_c0	1.35468	3.65518	1.23608	0	0	0	-6.56468	6.5654	0.0349923	1	N/A	N/A	N/A
comp4601365_c0	1.35468	3.65518	1.23608	0	0	0	-6.56468	6.5654	0.0349939	1	N/A	N/A	N/A
comp142542_c0	47.3595	4.87358	37.0823	132.724	20.9854	39.7112	5.45326	-1.11476	0.034996	1	SPU_020633	Sp-Pcalr	0
comp146597_c0	135.549	113.311	129.701	196.242	139.903	157.564	7.17099	-0.383135	0.0350728	1	SPU_011280	Sp-Sp8	0
comp139456_c0	247.906	258.275	294.186	306.667	378.904	327.246	8.22938	-0.33964	0.0350761	1	N/A	N/A	N/A
comp92206_c0	0	0	0	0.824374	2.33172	2.56201	-6.56468	-6.55248	0.035178	1	N/A	N/A	N/A
comp86167_c0	0	0	0	0.824374	2.33172	2.56201	-6.56468	-6.55248	0.0351801	1	N/A	N/A	N/A
comp773379_c0	0	0	0	0.824374	2.33172	2.56201	-6.56468	-6.55248	0.0351819	1	N/A	N/A	N/A
comp1129180_c0	0	0	0	0.824374	2.33172	2.56201	-6.56468	-6.55248	0.0351832	1	N/A	N/A	N/A
comp113988_c0	0	0	0	0.824374	2.33172	2.56201	-6.56468	-6.55248	0.0351837	1	N/A	N/A	N/A
comp25844_c0	0	0	0	0.824374	2.33172	2.56201	-6.56468	-6.55248	0.0351839	1	N/A	N/A	N/A
comp769779_c0	1.35468	3.65518	1.23608	0	0	0.640503	-0.584865	3.28564	0.0352358	1	N/A	N/A	N/A
comp37507_c0	1.35468	3.65518	1.23608	0	0	0.640503	-0.584865	3.28564	0.0352371	1	N/A	N/A	N/A
comp1790865_c0	1.35468	3.65518	1.23608	0	0	0.640503	-0.584865	3.28564	0.0352393	1	N/A	N/A	N/A
comp988896_c0	1.35468	3.65518	1.23608	0	0	0.640503	-0.584865	3.28564	0.0352401	1	N/A	N/A	N/A
comp17716_c0	1.35468	3.65518	1.23608	0	0	0.640503	-0.584865	3.28564	0.035241	1	N/A	N/A	N/A
comp109062_c0	1.35468	3.65518	1.23608	0	0	0.640503	-0.584865	3.28564	0.035243	1	N/A	N/A	N/A
comp2182860_c0	1.35468	1.21839	3.70823	0	0	0	-6.56468	6.57355	0.0352647	1	N/A	N/A	N/A
comp1627394_c0	1.35468	1.21839	3.70823	0	0	0	-6.56468	6.57355	0.0352658	1	N/A	N/A	N/A
comp2188028_c0	1.35468	1.21839	3.70823	0	0	0	-6.56468	6.57355	0.0352663	1	SPU_022592	none	1e-08
comp2763455_c0	1.35468	1.21839	3.70823	0	0	0	-6.56468	6.57355	0.0352669	1	N/A	N/A	N/A
comp64143_c0	1.35468	1.21839	3.70823	0	0	0	-6.56468	6.57355	0.0352706	1	N/A	N/A	N/A
comp1865835_c0	0	0	0	1.64875	1.16586	3.20251	-6.56468	-6.62602	0.0353047	1	N/A	N/A	N/A
comp1773827_c0	0	0	0	1.64875	1.16586	3.20251	-6.56468	-6.62602	0.0353059	1	N/A	N/A	N/A
comp1372223_c0	0	0	1.23608	0	9.32686	1.28101	0.271453	-3.1013	0.0353201	1	N/A	N/A	N/A
comp128245_c0	4.06403	8.52876	3.70823	9.89249	12.8244	10.8885	2.96379	-1.04373	0.0353235	1	N/A	N/A	N/A
comp1607826_c0	1.35468	1.21839	3.70823	0	0	0.640503	-0.580793	3.29379	0.0353976	1	N/A	N/A	N/A
comp1548083_c0	1.35468	1.21839	3.70823	0	0	0.640503	-0.580793	3.29379	0.0354011	1	N/A	N/A	N/A
comp98770_c0	9.48273	6.09197	9.87625	3.2975	3.49757	3.84302	2.45544	1.25848	0.0354205	1	N/A	N/A	N/A
comp131477_c1	6.77338	24.3679	18.5411	8.24374	8.16101	10.248	3.60048	0.898448	0.0354409	1	SPU_004849	Sp-Slc14	0
comp128458_c0	9.48273	6.09197	7.41646	1.64875	5.82929	1.92151	2.29284	1.29042	0.0354419	1	N/A	N/A	N/A
comp100500_c0	0	0	0	1.64875	3.52089	1.28101	-6.56468	-6.72639	0.0354706	1	N/A	N/A	N/A
comp123313_c2	6.77338	9.74715	8.65253	3.2975	2.33172	5.12402	2.45529	1.22711	0.035472	1	N/A	N/A	N/A
comp1244550_c0	1.35468	2.43679	1.23608	7.41937	3.49757	5.12402	1.58181	-1.67384	0.0354848	1	N/A	N/A	N/A
comp37531_c0	0	0	0	1.64875	3.49757	1.28101	-6.56468	-6.72117	0.0354883	1	N/A	N/A	N/A
comp21086_c0	0	0	0	1.64875	3.49757	1.28101	-6.56468	-6.72117	0.0354886	1	N/A	N/A	N/A
comp1370672_c0	0	0	0	1.64875	3.49757	1.28101	-6.56468	-6.72117	0.0354888	1	N/A	N/A	N/A
comp86666_c0	0	0	0	1.64875	3.49757	1.28101	-6.56468	-6.72117	0.0354902	1	N/A	N/A	N/A
comp121979_c0	0	0	0	1.64875	3.49757	1.28101	-6.56468	-6.72117	0.0354911	1	N/A	N/A	N/A
comp93308_c0	0	0	0	1.64875	3.49757	1.28101	-6.56468	-6.72117	0.0354924	1	N/A	N/A	N/A
comp135424_c0	1.35468	8.52876	1.23608	5.77062	9.32686	11.5291	2.51994	-1.25977	0.0355268	1	N/A	N/A	N/A
comp141691_c0	83.9899	69.4485	90.2335	128.602	94.4345	102.48	6.55273	-0.417794	0.0355697	1	N/A	N/A	N/A
comp122991_c1	0	3.65518	1.23608	5.77062	5.82929	4.48352	1.56389	-1.7173	0.0355846	1	N/A	N/A	N/A
comp140781_c0	83.9493	77.9772	79.0841	107.993	107.259	102.48	6.52735	-0.398716	0.0356764	1	SPU_019456	Sp-Hypp_2442	3e-30
comp119920_c0	5.4187	4.87358	7.41646	3.2975	0	1.92151	1.68012	1.76261	0.0357014	1	N/A	N/A	N/A
comp1179139_c0	4.06403	6.09197	7.41646	2.47312	0	2.56201	1.64867	1.80321	0.0357199	1	N/A	N/A	N/A
comp148636_c0	62.3151	71.8852	54.3873	48.6381	38.4733	47.3972	5.73036	0.487537	0.0358588	1	SPU_018326	Sp-Clip170ph	4e-18
comp139636_c1	52.8324	50.0029	44.4864	35.6954	25.6489	39.0707	5.34137	0.552995	0.0358958	1	N/A	N/A	N/A
comp140785_c0	9.48273	34.115	8.65253	0.824374	15.1562	7.68603	3.55111	1.14259	0.0359601	1	N/A	N/A	N/A
comp140371_c2	43.3496	40.207	35.908	19.7273	39.6392	21.1366	5.03074	0.569468	0.0359829	1	N/A	N/A	N/A
comp103814_c0	0	3.65518	1.23608	4.12187	6.99515	5.12402	1.57093	-1.73137	0.036013	1	N/A	N/A	N/A
comp131614_c0	0	0	0	0.824374	2.33172	3.20251	-6.56468	-6.70566	0.036028	1	N/A	N/A	N/A
comp11756_c0	0	0	0	0.824374	2.33172	3.20251	-6.56468	-6.70566	0.0360299	1	N/A	N/A	N/A
comp97249_c0	0	0	0	0.824374	2.33172	3.20251	-6.56468	-6.70566	0.036031	1	N/A	N/A	N/A
comp134081_c0	6.24506	1.21839	9.88861	16.4875	8.16101	10.8885	3.04918	-1.03422	0.0361101	1	N/A	N/A	N/A
comp148317_c0	1619.8	1791.95	1414.16	1376.02	1214.03	1333.37	10.5023	0.29869	0.0361277	1	SPU_019422	Sp-Tecp2	2e-18
comp98676_c0	9.48273	8.52876	11.1247	6.59499	2.33172	3.84302	2.68474	1.19008	0.0361765	1	N/A	N/A	N/A
comp124693_c0	5.4187	2.43679	1.23608	18.1362	3.49757	3.84302	2.34286	-1.48658	0.0362453	1	SPU_021462	Sp-Ece1L	0
comp137633_c0	74.8323	74.322	99.2075	110.433	107.259	110.807	6.57306	-0.403446	0.0362795	1	N/A	N/A	N/A
comp133825_c0	21.6748	6.09197	12.3608	33.7993	16.322	19.2151	4.13607	-0.789021	0.0362838	1	N/A	N/A	N/A
comp148828_c0	1330.32	1071.08	1171.28	940.438	942.083	1024.48	10.0691	0.297475	0.0363787	1	SPU_020451	Sp-Bra_1	0
comp140236_c0	29.8435	49.6374	42.0266	58.9098	52.4636	60.8478	5.59155	-0.503218	0.0364285	1	N/A	N/A	N/A
comp1594353_c0	4.06403	1.21839	1.23608	0	0	0.640503	-0.554054	3.34726	0.0364337	1	N/A	N/A	N/A
comp121990_c0	4.06403	1.21839	1.23608	0	0	0.640503	-0.554054	3.34726	0.036434	1	N/A	N/A	N/A
comp1815718_c0	4.06403	1.21839	1.23608	0	0	0.640503	-0.554054	3.34726	0.0364347	1	N/A	N/A	N/A
comp1954056_c0	4.06403	1.21839	1.23608	0	0	0.640503	-0.554054	3.34726	0.036436	1	N/A	N/A	N/A
comp1565948_c0	4.06403	1.21839	1.23608	0	0	0.640503	-0.554054	3.34726	0.0364363	1	N/A	N/A	N/A
comp1789983_c0	4.06403	1.21839	1.23608	0	0	0.640503	-0.554054	3.34726	0.0364365	1	N/A	N/A	N/A
comp1892340_c0	4.06403	1.21839	1.23608	0	0	0.640503	-0.554054	3.34726	0.0364367	1	N/A	N/A	N/A
comp1167028_c0	4.06403	1.21839	1.23608	0	0	0.640503	-0.554054	3.34726	0.0364374	1	N/A	N/A	N/A
comp3241634_c0	4.06403	1.21839	1.23608	0	0	0.640503	-0.554054	3.34726	0.0364384	1	N/A	N/A	N/A
comp54195_c0	25.7388	26.8047	16.069	24.7312	47.8002	35.2277	4.84107	-0.651266	0.0364624	1	N/A	N/A	N/A
comp140467_c5	16.2561	15.8391	8.67725	23.9069	20.9854	23.0581	4.133	-0.736886	0.0364948	1	N/A	N/A	N/A
comp126891_c1	0	0	0	3.2975	1.16586	1.28101	-6.56468	-6.55909	0.0365235	1	N/A	N/A	N/A
comp1391499_c0	0	0	0	3.2975	1.16586	1.28101	-6.56468	-6.55909	0.0365236	1	N/A	N/A	N/A
comp34488_c0	0	0	0	3.2975	1.16586	1.28101	-6.56468	-6.55909	0.036525	1	SPU_022728	Sp-TpaseL_14	2e-15
comp106834_c0	0	0	0	3.2975	1.16586	1.28101	-6.56468	-6.55909	0.0365254	1	N/A	N/A	N/A
comp126383_c1	0	0	0	3.2975	1.16586	1.28101	-6.56468	-6.55909	0.0365254	1	N/A	N/A	N/A
comp97732_c0	0	0	0	0.824374	3.49757	1.92151	-6.56468	-6.67929	0.0365279	1	N/A	N/A	N/A
comp140166_c0	8.12806	10.9655	16.069	6.59499	3.49757	6.40503	3.00511	1.09179	0.0365285	1	N/A	N/A	N/A
comp86034_c0	0	0	0	0.824374	3.49757	1.92151	-6.56468	-6.67929	0.0365291	1	N/A	N/A	N/A
comp1632440_c0	0	0	0	0.824374	3.49757	1.92151	-6.56468	-6.67929	0.0365294	1	N/A	N/A	N/A
comp1390681_c0	0	0	0	0.824374	3.49757	1.92151	-6.56468	-6.67929	0.0365308	1	SPU_025948	Sp-Nlr97	1e-09
comp1434140_c0	0	7.31036	2.47215	0.824374	0	0.640503	0.33553	2.73943	0.0365327	1	N/A	N/A	N/A
comp13495_c0	0	0	0	0.824374	3.49757	1.92151	-6.56468	-6.67929	0.0365339	1	N/A	N/A	N/A
comp119971_c0	0	0	0	0.824374	3.49757	1.92151	-6.56468	-6.67929	0.0365341	1	N/A	N/A	N/A
comp447136_c0	13.5468	20.7127	18.5411	6.59499	10.4927	12.8101	3.72726	0.820516	0.0365434	1	N/A	N/A	N/A
comp123334_c0	18.9655	6.09197	18.5411	104.696	6.99515	8.32654	4.59169	-1.46089	0.03666	1	SPU_016171	Sp-Sea/Ldla/Cub	4e-20
comp134131_c0	9.48273	4.87358	4.9443	18.1362	13.9903	7.04553	3.1962	-1.02118	0.0366909	1	SPU_006123	Sp-AchE	1.96182e-44
comp98442_c0	1.35468	3.65518	2.47215	4.94625	11.6586	5.76453	2.10848	-1.58003	0.0367099	1	N/A	N/A	N/A
comp135026_c0	374.351	433.456	351.54	314.235	303.718	311.355	8.43459	0.319084	0.0367146	1	N/A	N/A	N/A
comp148833_c1	520.196	249.759	428.782	671.807	405.194	572.546	8.87261	-0.460555	0.0367176	1	SPU_026072	Sp-EceL	0
comp132120_c1	10.8374	6.66462	8.65253	18.9524	13.9903	14.7316	3.5571	-0.866147	0.0367628	1	N/A	N/A	N/A
comp137577_c1	146.305	97.4715	123.608	176.416	132.908	174.198	7.13433	-0.396291	0.0368062	1	N/A	N/A	N/A
comp33538_c0	6.77338	0	7.41646	0	1.16586	1.92151	1.14162	2.20041	0.0368614	1	N/A	N/A	N/A
comp1789362_c0	4.06403	1.21839	1.23608	0	0	0	-6.56468	6.62702	0.0369177	1	N/A	N/A	N/A
comp2208308_c0	4.06403	1.21839	1.23608	0	0	0	-6.56468	6.62702	0.0369201	1	N/A	N/A	N/A
comp2834057_c0	4.06403	1.21839	1.23608	0	0	0	-6.56468	6.62702	0.0369215	1	N/A	N/A	N/A
comp1032818_c0	1.35468	4.87358	3.70823	5.77062	11.6586	7.68603	2.39665	-1.33776	0.0370228	1	SPU_022728	Sp-TpaseL_14	0
comp149628_c0	96.9677	113.311	73.9668	61.8281	71.1173	76.9628	6.34734	0.437377	0.0371189	1	N/A	N/A	N/A
comp128430_c1	2.69581	9.74715	9.88861	2.47312	2.33172	3.84302	2.21172	1.36867	0.0371227	1	N/A	N/A	N/A
comp126051_c0	12.1243	12.1839	7.41646	4.94625	2.33172	7.04553	2.82896	1.14723	0.0371444	1	N/A	N/A	N/A
comp117738_c0	11.8941	12.1839	14.8329	7.41937	6.98349	6.2449	3.24005	0.914189	0.037147	1	N/A	N/A	N/A
comp134388_c0	114.795	103.563	121.135	78.2661	79.6514	98.6759	6.62033	0.403903	0.0371892	1	N/A	N/A	N/A
comp139242_c1	52.8324	40.207	66.7481	128.602	53.6295	61.4883	6.03958	-0.609071	0.0373022	1	SPU_027572	none	2e-34
comp1533631_c0	0	0	0	0	0	6.40503	-6.56468	-6.71615	0.037317	1	N/A	N/A	N/A
comp1027187_c0	0	0	0	0	0	6.40503	-6.56468	-6.71615	0.037321	1	N/A	N/A	N/A
comp116273_c0	48.7683	43.8622	56.8595	25.5556	40.805	37.7897	5.37825	0.521382	0.0373466	1	N/A	N/A	N/A
comp148707_c1	48.7683	31.6661	38.3184	51.1112	53.6295	63.4098	5.55775	-0.501792	0.0373559	1	SPU_021157	Sp-Chrna9_4	1.4013e-45
comp136760_c0	16.1748	15.8391	14.8329	9.90074	8.91881	7.04553	3.53644	0.856947	0.0374183	1	N/A	N/A	N/A
comp149728_c0	58.2511	59.7013	53.1513	54.4087	110.757	80.1333	6.0936	-0.519668	0.037423	1	N/A	N/A	N/A
comp152639_c0	902.16	726.163	981.061	1291.79	969.784	1024.52	9.93086	-0.332668	0.0375502	1	SPU_010564	Sp-Slit(N-terminus)	0
comp135506_c0	21.6748	12.1839	14.8329	51.1112	11.6586	24.954	4.44529	-0.849293	0.0376466	1	N/A	N/A	N/A
comp144373_c1	49.7302	54.8277	49.443	43.0818	27.864	36.5087	5.42223	0.519213	0.0377071	1	N/A	N/A	N/A
comp1384596_c0	0	0	0	2.47312	3.49757	0.640503	-6.56468	-6.76186	0.0378551	1	N/A	N/A	N/A
comp1166532_c0	0	0	0	2.47312	3.49757	0.640503	-6.56468	-6.76186	0.0378555	1	N/A	N/A	N/A
comp140802_c1	23.0295	20.7127	18.5411	29.6775	31.4782	34.4206	4.68471	-0.617806	0.03792	1	N/A	N/A	N/A
comp126386_c0	2.70935	1.21839	0	14.1545	1.16586	1.28101	1.4285	-2.07953	0.0379306	1	N/A	N/A	N/A
comp130113_c0	0	0	0	2.46488	3.49757	0.640503	-6.56468	-6.76006	0.0380091	1	N/A	N/A	N/A
comp117063_c1	0	0	0	3.2975	2.33172	0.640503	-6.56468	-6.68535	0.0380309	1	N/A	N/A	N/A
comp145389_c1	101.601	90.1612	113.694	131.133	131.742	133.244	6.85734	-0.374969	0.0380328	1	N/A	N/A	N/A
comp133826_c0	62.3151	61.7238	65.512	40.3943	52.4636	44.8352	5.75092	0.461129	0.038037	1	N/A	N/A	N/A
comp141370_c0	81.2806	47.5174	81.581	103.047	94.4345	89.6704	6.3563	-0.448823	0.0380744	1	N/A	N/A	N/A
comp135934_c0	13.5468	6.09197	8.65253	37.0968	5.82929	14.7316	3.7509	-1.02716	0.0381677	1	N/A	N/A	N/A
comp133680_c0	196.428	165.702	200.281	170.645	128.209	135.787	7.36462	0.371799	0.0381829	1	N/A	N/A	N/A
comp131978_c0	9.48273	10.9655	11.1247	23.9069	8.16101	22.4176	3.78925	-0.787182	0.0382625	1	SPU_015917	Sp-Crhr2L	0
comp149595_c1	158.578	211.854	164.398	314.26	213.352	188.25	7.68828	-0.420599	0.0382994	1	N/A	N/A	N/A
comp1544126_c0	10.8374	2.50989	1.23608	1.64875	1.16586	0.640503	1.24253	2.07752	0.0383351	1	N/A	N/A	N/A
comp136177_c0	32.5122	38.9886	39.5544	46.9893	60.6246	51.8871	5.47132	-0.522289	0.0383751	1	SPU_022240	Sp-Sc5dl	0
comp37113_c0	6.77338	0	4.9443	0	0	2.56201	0.868984	2.19334	0.0384332	1	N/A	N/A	N/A
comp138199_c2	131.404	125.495	169.342	198.674	158.533	193.413	7.33526	-0.36939	0.0385787	1	SPU_004933	Sp-Hypp_3086	5e-24
comp122497_c0	0	1.21839	3.70823	4.12187	9.32686	3.84302	1.62134	-1.81141	0.0386323	1	N/A	N/A	N/A
comp133770_c1	10.8374	24.3679	18.5411	4.94625	16.322	9.59473	3.76299	0.800291	0.03873	1	N/A	N/A	N/A
comp142951_c6	18.9655	23.1495	23.4854	14.8387	3.49757	18.5746	4.03584	0.829658	0.0387521	1	N/A	N/A	N/A
comp120214_c0	5.4187	3.65518	6.18038	1.64875	1.16586	1.92151	1.50246	1.68744	0.0387827	1	N/A	N/A	N/A
comp135323_c0	27.0935	14.6207	22.2494	61.0037	18.6537	28.1821	4.791	-0.753563	0.0389143	1	SPU_009099	Sp-Odc1_1	0
comp133239_c0	54.187	42.6438	33.3741	70.0718	58.2929	55.2498	5.68763	-0.495896	0.0389442	1	SPU_024459	none	0
comp121366_c0	5.4187	7.31036	7.41646	3.2975	2.33172	1.92151	2.03954	1.41577	0.0389862	1	N/A	N/A	N/A
comp143972_c0	83.9899	26.8047	51.9152	126.962	67.6664	60.8478	6.08664	-0.650887	0.0389952	1	SPU_003136	Sp-Rerg	0
comp47198_c0	0	0	0	3.2975	0	2.56201	-6.56468	-6.58773	0.0389997	1	N/A	N/A	N/A
comp23274_c0	0	0	0	3.2975	0	2.56201	-6.56468	-6.58773	0.0390037	1	SPU_027375	Sp-Tsh_r	6e-28
comp109828_c0	0	0	0	3.2975	0	2.56201	-6.56468	-6.58773	0.0390062	1	SPU_022690	Sp-Helz_2	7e-25
comp21926_c0	0	0	0	2.47312	0	3.20251	-6.56468	-6.54173	0.0390064	1	N/A	N/A	N/A
comp88552_c0	55.5417	25.5863	30.9019	23.9069	15.1562	30.7441	4.88156	0.682437	0.0390075	1	N/A	N/A	N/A
comp116056_c0	4.06403	13.4023	4.9443	3.2975	2.33172	3.20251	2.22944	1.34342	0.0390354	1	N/A	N/A	N/A
comp145586_c0	169.551	117.685	144.992	108.768	78.0542	132.245	6.95172	0.437933	0.0390372	1	N/A	N/A	N/A
comp119290_c0	5.4187	4.87358	4.9443	1.64875	0	2.56201	1.41681	1.85539	0.0390419	1	N/A	N/A	N/A
comp135796_c2	31.1575	36.5518	29.6658	24.7312	20.9854	18.5746	4.72105	0.598932	0.0390724	1	N/A	N/A	N/A
comp147343_c0	199.137	152.299	210.022	315.125	199.362	226.046	7.74777	-0.399386	0.039075	1	SPU_012792	Sp-Trpc3	0
comp123121_c0	6.77338	24.3679	12.3608	5.77062	8.16101	8.96704	3.39514	0.925819	0.0391391	1	N/A	N/A	N/A
comp141186_c0	8.12806	4.87358	7.41646	2.47312	2.33172	3.20251	2.09159	1.35045	0.0391425	1	N/A	N/A	N/A
comp145393_c0	205.992	236.368	180.492	278.762	265.816	244.672	7.86858	-0.341592	0.0391605	1	SPU_004857	Sp-Paaf1	0
comp144725_c0	97.5367	119.403	93.9418	210.867	107.259	116.629	6.93718	-0.483839	0.0393214	1	SPU_008348	Sp-Hypp_1780	0
comp137350_c1	14.9014	7.31036	8.49184	27.2044	9.32686	17.9341	3.76884	-0.826928	0.0394016	1	N/A	N/A	N/A
comp151288_c0	200.492	158.732	194.645	167.125	118.918	140.219	7.33954	0.377806	0.0394423	1	SPU_003193	Sp-Kirrel2L_6	0
comp132431_c1	9.48273	6.09197	6.18038	14.8387	13.8621	13.4506	3.33543	-0.954226	0.0394487	1	N/A	N/A	N/A
comp2911_c1	1.35468	7.31036	6.18038	4.94625	16.322	11.5291	2.87876	-1.14356	0.0394995	1	N/A	N/A	N/A
comp125586_c0	1.35468	0	2.47215	5.77062	4.66343	3.84302	1.30093	-1.89948	0.0395776	1	N/A	N/A	N/A
comp535178_c0	2.70935	1.21839	0	5.77062	3.49757	5.12402	1.3255	-1.87352	0.0395783	1	N/A	N/A	N/A
comp141600_c1	48.7683	13.4023	42.0266	82.4374	32.644	54.4427	5.4693	-0.702174	0.0396221	1	N/A	N/A	N/A
comp140101_c1	159.852	121.839	194.064	248.137	169.049	211.366	7.51002	-0.401813	0.0396398	1	SPU_021159	Sp-Nacha6	0
comp14548_c0	6.77338	4.87358	3.70823	2.47312	0	1.92151	1.45324	1.80491	0.0396713	1	SPU_022041	Sp-Gpr128L	1e-30
comp1637874_c0	0	0	0	0.824374	1.16586	3.84302	-6.56468	-6.58125	0.03971	1	N/A	N/A	N/A
comp142874_c3	0	1.21839	2.47215	4.12187	3.49757	5.76453	1.22817	-1.8586	0.0397807	1	N/A	N/A	N/A
comp142042_c0	9.48273	20.7127	19.7772	8.24374	10.4927	9.60754	3.64906	0.818095	0.0398218	1	N/A	N/A	N/A
comp128148_c0	5.4187	8.52876	6.18038	1.64875	4.66343	1.92151	2.10137	1.28958	0.0399521	1	N/A	N/A	N/A
comp122165_c0	4.06403	7.31036	3.70823	0	2.33172	1.92151	1.41672	1.82626	0.0400924	1	SPU_015727	Sp-Mamdc4	6e-25
comp127721_c1	0	1.21839	2.47215	5.77062	5.82929	3.20251	1.30084	-2.00393	0.0401884	1	N/A	N/A	N/A
comp142117_c1	588.796	727.467	659.187	1108.99	656.285	780.363	9.54593	-0.365846	0.0402736	1	SPU_026143	none	0
comp41584_c0	6.77338	2.43679	6.18038	0.824374	2.33172	1.92151	1.5591	1.59983	0.0402835	1	N/A	N/A	N/A
comp88634_c0	243.869	191.861	248.501	341.143	233.848	304.482	8.01445	-0.362157	0.0402967	1	N/A	N/A	N/A
comp127161_c0	0	1.21839	2.71937	3.2975	6.99515	4.48352	1.34633	-1.90782	0.0404067	1	N/A	N/A	N/A
comp142441_c3	23.0295	36.5031	37.0823	23.0825	19.8196	20.5537	4.70596	0.606493	0.0404125	1	N/A	N/A	N/A
comp145269_c0	125.985	18.2759	95.1779	527.591	13.9903	80.7034	7.00751	-1.37792	0.0404152	1	SPU_012322	Sp-Echn3	0
comp138933_c0	196.414	109.668	113.818	145.914	41.9709	83.291	6.81353	0.630816	0.0404372	1	N/A	N/A	N/A
comp141929_c0	400.591	612.852	424.728	397.48	302.482	408.128	8.71698	0.37616	0.040459	1	N/A	N/A	N/A
comp132381_c0	2.73645	4.87358	7.41646	0.824374	1.16586	2.56201	1.46304	1.72286	0.0404661	1	SPU_027821	Sp-PppL_164	9e-23
comp143373_c0	1185.82	1464.95	1173.04	1262.27	2282.8	1444.33	10.5078	-0.383858	0.0404866	1	N/A	N/A	N/A
comp135950_c0	6.77338	6.09197	2.47215	2.47312	1.16586	0.640503	1.43325	1.84155	0.0405105	1	N/A	N/A	N/A
comp118521_c1	8.29062	3.65518	3.70823	0.824374	2.33172	1.28101	1.47408	1.81885	0.0405372	1	N/A	N/A	N/A
comp133597_c0	40.6403	26.8047	29.6658	35.8603	56.0545	50.5997	5.2933	-0.553405	0.0406237	1	N/A	N/A	N/A
comp130759_c0	79.9259	101.431	93.5586	109.246	132.931	119.166	6.71507	-0.394378	0.0406552	1	N/A	N/A	N/A
comp136259_c0	43.3496	30.4599	46.9709	58.5306	43.1367	69.8148	5.58412	-0.505672	0.0406734	1	N/A	N/A	N/A
comp140010_c0	47.4137	56.0461	46.2292	97.6142	62.9563	53.1681	5.8978	-0.513879	0.0406897	1	N/A	N/A	N/A
comp144281_c0	123.953	131.428	98.8861	170.151	158.557	132.591	7.07416	-0.380862	0.040731	1	SPU_015178	Sp-Cpa2L	0
comp93277_c0	1.35468	0	2.47215	4.94625	2.33172	6.40503	1.27027	-1.83816	0.040767	1	N/A	N/A	N/A
comp23164_c0	0	3.65518	2.47215	0	0	0.640503	-0.598694	3.25798	0.0407776	1	N/A	N/A	N/A
comp2150679_c0	0	3.65518	2.47215	0	0	0.640503	-0.598694	3.25798	0.0407809	1	SPU_009606	none	1.99993e-41
comp15785_c0	0	3.65518	2.47215	0	0	0.640503	-0.598694	3.25798	0.0407826	1	N/A	N/A	N/A
comp1456081_c0	0	3.65518	2.47215	0	0	0.640503	-0.598694	3.25798	0.0407857	1	N/A	N/A	N/A
comp135602_c1	32.5122	10.9655	18.5411	51.9356	19.8196	30.1036	4.72757	-0.715791	0.0408473	1	N/A	N/A	N/A
comp136159_c1	2.70935	8.52876	6.08149	13.19	12.8244	8.96704	3.03646	-1.01418	0.0408772	1	N/A	N/A	N/A
comp87860_c0	1.35468	3.65518	3.70823	0.824374	30.3123	2.56201	2.51435	-1.95061	0.0408971	1	N/A	N/A	N/A
comp145090_c2	20.3201	14.6085	23.4978	22.4312	50.1319	24.3775	4.64883	-0.730479	0.0408975	1	N/A	N/A	N/A
comp1573984_c0	0	2.43679	3.70823	0	0	0.640503	-0.596616	3.26214	0.0409042	1	N/A	N/A	N/A
comp1367583_c0	0	2.43679	3.70823	0	0	0.640503	-0.596616	3.26214	0.0409056	1	N/A	N/A	N/A
comp1557222_c0	0	2.43679	3.70823	0	0	0.640503	-0.596616	3.26214	0.0409059	1	N/A	N/A	N/A
comp1112618_c0	0	2.43679	3.70823	0	0	0.640503	-0.596616	3.26214	0.0409062	1	N/A	N/A	N/A
comp1828426_c0	0	2.43679	3.70823	0	0	0.640503	-0.596616	3.26214	0.0409065	1	N/A	N/A	N/A
comp100254_c0	0	2.43679	3.70823	0	0	0.640503	-0.596616	3.26214	0.0409104	1	N/A	N/A	N/A
comp127197_c0	1.35468	1.21839	1.23608	2.47312	4.66343	7.04553	1.29277	-1.89653	0.0409783	1	N/A	N/A	N/A
comp87736_c0	2.70935	3.65518	0	0	0	0.640503	-0.571297	3.31278	0.0410592	1	SPU_021709	Sp-Clect/Pan_12	9e-15
comp2294640_c0	2.70935	3.65518	0	0	0	0.640503	-0.571297	3.31278	0.041062	1	N/A	N/A	N/A
comp129054_c0	2.70935	3.65518	0	0	0	0.640503	-0.571297	3.31278	0.0410644	1	N/A	N/A	N/A
comp907074_c0	5.4187	3.65518	6.18038	0.824374	0	3.84302	1.49192	1.70852	0.0411498	1	N/A	N/A	N/A
comp140781_c1	100.246	70.6669	93.9418	132.724	124.747	95.4349	6.67114	-0.414083	0.0411921	1	SPU_019456	Sp-Hypp_2442	1e-33
comp126853_c1	6.77338	8.52876	4.9443	3.2975	0	4.48352	2.06482	1.37964	0.0412093	1	N/A	N/A	N/A
comp126908_c0	51.4777	59.7257	50.6791	68.7446	76.2005	74.9388	5.97474	-0.441795	0.0412434	1	N/A	N/A	N/A
comp2156353_c0	2.70935	0	3.70823	0	0	0.640503	-0.565309	3.32475	0.0412463	1	N/A	N/A	N/A
comp863824_c0	2.70935	0	3.70823	0	0	0.640503	-0.565309	3.32475	0.0412463	1	N/A	N/A	N/A
comp1561876_c0	2.70935	0	3.70823	0	0	0.640503	-0.565309	3.32475	0.0412501	1	N/A	N/A	N/A
comp147789_c0	267.914	169.357	226.301	333.583	228.986	304.348	7.98197	-0.385641	0.0413676	1	N/A	N/A	N/A
comp131404_c0	12.1921	15.7782	12.3608	7.99643	6.99515	6.23209	3.28575	0.926217	0.041387	1	N/A	N/A	N/A
comp135604_c0	28.4482	36.5518	25.08	43.6836	47.8118	40.3517	5.18297	-0.549587	0.0414722	1	N/A	N/A	N/A
comp125477_c1	4.06403	6.09197	6.18038	7.41937	15.1562	12.8101	3.00259	-1.11507	0.0414754	1	SPU_003384	Sp-Srcr25	4e-30
comp129940_c0	44.7043	42.6438	35.8462	23.0825	33.8099	27.5416	5.08731	0.54504	0.0415616	1	SPU_014634	Sp-Slc16a12_6	0
comp18265_c0	0	0	0	0	3.49757	2.56201	-6.56468	-6.63617	0.0416451	1	N/A	N/A	N/A
comp139811_c3	0	0	0	0	3.49757	2.56201	-6.56468	-6.63617	0.0416451	1	N/A	N/A	N/A
comp27564_c0	0	0	0	0	3.49757	2.56201	-6.56468	-6.63617	0.0416452	1	N/A	N/A	N/A
comp135503_c0	74.4936	81.9492	91.4325	111.439	108.32	105.164	6.56375	-0.390483	0.041647	1	N/A	N/A	N/A
comp1656248_c0	0	0	0	0	3.49757	2.56201	-6.56468	-6.63617	0.0416471	1	N/A	N/A	N/A
comp1369861_c0	0	0	0	0	3.49757	2.56201	-6.56468	-6.63617	0.0416481	1	N/A	N/A	N/A
comp1540802_c0	0	0	0	0	3.49757	2.56201	-6.56468	-6.63617	0.041649	1	N/A	N/A	N/A
comp138289_c2	42.0085	45.97	45.7348	57.6485	70.9075	56.9599	5.71424	-0.4724	0.0416602	1	N/A	N/A	N/A
comp143908_c0	96.182	289.978	119.899	46.165	156.225	105.279	7.03924	0.717925	0.0417206	1	N/A	N/A	N/A
comp120497_c0	2.70935	1.21839	2.47215	4.12187	10.4927	5.76453	1.92857	-1.67097	0.0417347	1	N/A	N/A	N/A
comp136863_c1	32.5122	31.6782	28.4297	27.2044	15.1562	17.2936	4.63094	0.634706	0.0417886	1	N/A	N/A	N/A
comp11267_c0	10.8374	6.09197	3.70823	3.2975	2.33172	1.92151	2.05695	1.45059	0.0418084	1	N/A	N/A	N/A
comp39215_c0	0	0	0	0	6.99515	0.640503	-6.56468	-6.9697	0.0418263	1	N/A	N/A	N/A
comp39075_c1	0	0	0	0	6.99515	0.640503	-6.56468	-6.9697	0.0418293	1	SPU_028104	Sp-Rpl15	0
comp1957135_c0	0	0	0	0	6.99515	0.640503	-6.56468	-6.9697	0.0418303	1	SPU_024366	Sp-FerHc	5e-07
comp1812194_c0	0	0	0	0	6.99515	0.640503	-6.56468	-6.9697	0.0418335	1	SPU_007155	Sp-Gapd	0
comp177888_c0	6.77338	10.9655	13.5968	25.5556	12.8244	16.6531	3.79102	-0.81249	0.0418361	1	N/A	N/A	N/A
comp1243273_c0	0	0	0	0	6.99515	0.640503	-6.56468	-6.9697	0.0418375	1	N/A	N/A	N/A
comp1536246_c0	0	0	0	0	2.33172	3.84302	-6.56468	-6.66332	0.0418413	1	N/A	N/A	N/A
comp2191887_c0	0	0	0	0	2.33172	3.20251	-6.56468	-6.50533	0.0418929	1	N/A	N/A	N/A
comp39832_c0	0	0	0	0	2.33172	3.20251	-6.56468	-6.50533	0.0418963	1	SPU_010206	Sp-Tmprss5L	2e-18
comp33031_c0	0	0	0	0	2.33172	3.20251	-6.56468	-6.50533	0.0418999	1	N/A	N/A	N/A
comp145452_c1	348.138	405.786	332.715	273.758	264.545	327.297	8.33664	0.3281	0.0420145	1	N/A	N/A	N/A
comp121099_c1	4.06403	2.43679	0	0	0	0.640503	-0.556014	3.34334	0.042022	1	N/A	N/A	N/A
comp128521_c3	2.70935	2.43679	3.70823	6.59499	10.4927	5.76453	2.24536	-1.36787	0.0420349	1	SPU_009122	Sp-Matn2L	3e-14
comp916110_c0	4.06403	0	2.47215	0	0	0.640503	-0.5521	3.35117	0.0420701	1	N/A	N/A	N/A
comp39973_c0	4.06403	0	2.47215	0	0	0.640503	-0.5521	3.35117	0.0420702	1	SPU_025161	Sp-PolypL_123	4e-37
comp3880954_c0	4.06403	0	2.47215	0	0	0.640503	-0.5521	3.35117	0.0420735	1	N/A	N/A	N/A
comp1831228_c0	4.06403	0	2.47215	0	0	0.640503	-0.5521	3.35117	0.0420744	1	SPU_008434	Sp-5/Lo	8.40779e-45
comp117897_c0	4.06403	0	2.47215	0	0	0.640503	-0.5521	3.35117	0.0420765	1	N/A	N/A	N/A
comp25585_c0	4.06403	2.43679	8.65253	2.47312	1.16586	1.28101	1.52515	1.62291	0.0420998	1	SPU_013621	none	1e-12
comp8042_c0	0	0	0	4.12187	0	1.92151	-6.56468	-6.6323	0.0421526	1	SPU_019204	none	0
comp2237424_c0	0	0	0	4.12187	0	1.92151	-6.56468	-6.6323	0.0421545	1	SPU_014380	Sp-Tacr2L_3	1e-20
comp1154776_c0	0	0	0	4.12187	0	1.92151	-6.56468	-6.6323	0.0421566	1	N/A	N/A	N/A
comp143049_c1	0	3.65518	0	4.94625	2.33172	6.40503	1.23716	-1.90437	0.0421885	1	N/A	N/A	N/A
comp148592_c0	463.299	417.909	530.277	573.765	588.758	577.734	9.02908	-0.302086	0.0422384	1	SPU_019913	Sp-Hypp_951	0
comp12200_c0	0	0	0	1.64875	4.66343	0.640503	-6.56468	-6.83452	0.0422932	1	SPU_016483	Sp-Endrvt30	0
comp1364656_c0	0	0	0	0.824374	4.66343	1.28101	-6.56468	-6.79585	0.0422952	1	N/A	N/A	N/A
comp1068433_c0	0	0	0	0.824374	4.66343	1.28101	-6.56468	-6.79585	0.0422963	1	N/A	N/A	N/A
comp572959_c0	0	0	0	0.824374	4.66343	1.28101	-6.56468	-6.79585	0.0423008	1	N/A	N/A	N/A
comp137699_c0	39.4753	4.87358	13.5968	7.41937	5.82929	13.4506	3.71271	1.1179	0.0423445	1	N/A	N/A	N/A
comp144414_c0	24.3842	6.09197	19.7772	68.4231	10.4927	22.4176	4.57209	-1.01182	0.0423793	1	N/A	N/A	N/A
comp128495_c0	12.1921	13.4023	17.3051	4.12187	9.1753	10.248	3.40516	0.865526	0.0423883	1	N/A	N/A	N/A
comp135938_c0	29.8029	24.3679	23.4854	22.2581	8.16101	17.2936	4.3427	0.702728	0.0423976	1	N/A	N/A	N/A
comp102767_c0	2.70935	1.21839	1.23608	14.8387	2.33172	1.28101	1.70209	-1.83722	0.042427	1	N/A	N/A	N/A
comp133570_c1	43.3496	52.4884	55.6234	28.8531	34.9757	42.2732	5.4011	0.513498	0.0424341	1	N/A	N/A	N/A
comp31028_c0	1.35468	0	1.23608	4.12187	3.49757	4.48352	0.900367	-2.22392	0.0424499	1	N/A	N/A	N/A
comp147705_c0	204.556	126.701	212.655	444.338	149.23	218.11	7.79103	-0.577536	0.0424827	1	SPU_026371	Sp-Nckx	0
comp131934_c1	28.4482	47.5174	27.1937	9.89249	25.6489	28.1821	4.75628	0.694976	0.0425007	1	N/A	N/A	N/A
comp89210_c0	2.70935	3.65518	2.47215	0.824374	0	0	-0.152524	3.42213	0.0425092	1	N/A	N/A	N/A
comp15194_c0	2.70935	3.65518	2.47215	0.824374	0	0	-0.152524	3.42213	0.0425119	1	N/A	N/A	N/A
comp132145_c0	36.5763	47.5296	37.0823	56.0575	60.6713	53.0977	5.57955	-0.486813	0.0425183	1	N/A	N/A	N/A
comp144528_c0	31.1575	23.1495	35.8462	46.9893	51.2978	35.2277	5.19262	-0.566548	0.0425222	1	N/A	N/A	N/A
comp113428_c0	5.4187	4.87358	2.47215	0.824374	1.16586	1.28101	1.10698	1.96422	0.0425618	1	N/A	N/A	N/A
comp116480_c0	2.70935	2.43679	3.70823	0.824374	0	0	-0.151082	3.42502	0.0425723	1	N/A	N/A	N/A
comp133902_c0	40.7216	30.4599	37.0823	53.5843	54.7953	44.8352	5.42395	-0.501007	0.0427227	1	N/A	N/A	N/A
comp1808699_c0	2.70935	2.43679	3.70823	0	1.16586	0	0.0989282	2.925	0.0427265	1	N/A	N/A	N/A
comp137345_c0	40.7216	56.0461	45.7348	32.1506	27.9806	38.4302	5.30393	0.531893	0.0427587	1	SPU_028445	Sp-Polsrs	0
comp1161287_c0	2.70935	3.65518	2.47215	0.824374	0	0.640503	0.26218	2.59273	0.0429039	1	N/A	N/A	N/A
comp111863_c0	1.35468	1.21839	0	3.2975	3.49757	5.12402	0.884384	-2.21171	0.0429114	1	N/A	N/A	N/A
comp44761_c1	2.70935	3.65518	2.47215	0.824374	0	0.640503	0.26218	2.59273	0.0429197	1	N/A	N/A	N/A
comp116704_c0	2.70935	3.65518	2.47215	0.824374	0	0.640503	0.26218	2.59273	0.0429216	1	N/A	N/A	N/A
comp129133_c0	14.9014	17.0575	22.2246	25.5556	22.1163	36.6432	4.49379	-0.637935	0.0429549	1	N/A	N/A	N/A
comp127798_c0	9.48273	4.87358	4.9443	7.41937	17.4879	13.4506	3.18105	-0.990873	0.0429888	1	N/A	N/A	N/A
comp130044_c0	10.8374	2.43679	6.18038	15.6631	13.9903	8.96704	3.1917	-0.989255	0.0430103	1	SPU_009201	none	4e-08
comp152902_c0	585.003	495.899	617.506	740.445	662.149	685.492	9.294	-0.297998	0.0430135	1	SPU_007526	Sp-Relr2	0
comp124364_c0	1.35468	4.87358	8.65253	11.5412	11.6586	8.32654	2.85197	-1.08311	0.0430209	1	N/A	N/A	N/A
comp33477_c0	4.06403	2.43679	2.47215	0.824374	0	0	-0.141484	3.44421	0.0430303	1	N/A	N/A	N/A
comp146891_c0	173.399	7.31036	84.0532	678.46	12.8244	83.2654	7.23792	-1.54866	0.0430508	1	SPU_022753	Sp-Sea/Ccp_1	0
comp131959_c0	2.70935	2.43679	3.70823	0	1.16586	0.640503	0.414775	2.2933	0.0430651	1	N/A	N/A	N/A
comp110476_c0	2.70935	2.43679	3.70823	0	1.16586	0.640503	0.414775	2.2933	0.0430655	1	N/A	N/A	N/A
comp134316_c0	2.70935	1.21839	4.9443	4.94625	10.4927	7.68603	2.25536	-1.38211	0.0431336	1	N/A	N/A	N/A
comp2131776_c0	0	3.65518	2.47215	0	0	0	-6.56468	6.53774	0.0431484	1	N/A	N/A	N/A
comp1673697_c0	0	3.65518	2.47215	0	0	0	-6.56468	6.53774	0.0431499	1	N/A	N/A	N/A
comp7900_c0	0	3.65518	2.47215	0	0	0	-6.56468	6.53774	0.0431513	1	N/A	N/A	N/A
comp2202375_c0	0	3.65518	2.47215	0	0	0	-6.56468	6.53774	0.0431543	1	N/A	N/A	N/A
comp2766403_c0	0	3.65518	2.47215	0	0	0	-6.56468	6.53774	0.0431555	1	SPU_026698	Sp-Rag1l6	8.96831e-44
comp148354_c2	9.48273	14.6207	14.8329	9.06812	1.16586	8.96704	3.18812	1.01994	0.0431653	1	N/A	N/A	N/A
comp44522_c0	4.06403	6.39657	2.47215	0.824374	1.16586	1.28101	1.11643	1.98312	0.0431699	1	SPU_002071	Sp-C8orf45L	2e-18
comp147941_c2	20.3201	20.7127	28.4297	14.8387	6.99515	19.2151	4.15376	0.75889	0.0431797	1	N/A	N/A	N/A
comp136587_c4	23.0295	38.9886	22.2494	34.6237	50.1319	40.9922	5.10068	-0.577485	0.0431801	1	N/A	N/A	N/A
comp135935_c0	39.2721	31.6782	39.4185	23.0825	23.3172	28.3038	4.91968	0.563085	0.0432027	1	N/A	N/A	N/A
comp138851_c0	59.6328	76.5639	79.1089	54.4252	54.7953	50.0937	5.94802	0.43451	0.0432442	1	SPU_019435	Sp-Z114	1e-09
comp135017_c0	14.9014	10.9655	9.88861	8.41686	1.16586	7.68603	3.05013	1.05	0.0432449	1	SPU_020059	none	4e-18
comp123486_c0	4.06403	2.43679	2.47215	0.824374	0	0.640503	0.27322	2.61481	0.0432789	1	N/A	N/A	N/A
comp21613_c0	0	0	0	3.2975	2.33172	0	-6.56468	-6.52988	0.0433043	1	N/A	N/A	N/A
comp1577229_c0	0	0	0	3.2975	2.33172	0	-6.56468	-6.52988	0.0433063	1	N/A	N/A	N/A
comp1657932_c0	0	2.43679	3.70823	0	0	0	-6.56468	6.5419	0.0433331	1	N/A	N/A	N/A
comp127408_c0	0	2.43679	3.70823	0	0	0	-6.56468	6.5419	0.0433351	1	N/A	N/A	N/A
comp122016_c1	0	2.43679	0	3.2975	4.66343	3.84302	0.838127	-2.27622	0.0433482	1	N/A	N/A	N/A
comp145882_c0	23.0295	28.0231	13.5968	31.3262	39.6392	28.8226	4.74272	-0.62623	0.0433584	1	N/A	N/A	N/A
comp989467_c0	5.4187	2.43679	4.9443	0	1.16586	1.92151	1.06725	2.05167	0.0433706	1	N/A	N/A	N/A
comp136614_c0	75.8619	54.8277	63.0399	89.8568	75.7808	92.3605	6.2196	-0.413317	0.0433784	1	SPU_016344	Sp-Pemt	0
comp1794983_c0	4.06403	2.43679	2.47215	0	1.16586	0.640503	0.424373	2.3125	0.043391	1	N/A	N/A	N/A
comp130569_c0	1.35468	0	1.23608	3.91578	2.33172	5.12402	0.855399	-2.13398	0.0433976	1	N/A	N/A	N/A
comp136144_c0	5.4187	4.86139	7.41646	10.7169	11.6586	13.4506	3.0692	-1.01754	0.0434176	1	SPU_024080	Sp-Pam_1	9e-30
comp87448_c0	1.35468	0	1.23608	4.94625	4.66343	2.56201	0.904452	-2.23209	0.0434271	1	N/A	N/A	N/A
comp149261_c1	2174.3	2412.48	2206.47	3124.42	2699.31	2447.27	11.2869	-0.28396	0.0435117	1	SPU_012895	Sp-Ccdc108	0
comp120494_c0	2.70935	3.65518	2.47215	0	0	1.28101	0.165429	2.78623	0.0435163	1	N/A	N/A	N/A
comp121907_c0	23.0295	24.3679	23.4854	21.4337	12.8244	9.60754	4.21623	0.692342	0.0435245	1	N/A	N/A	N/A
comp105899_c0	2.70935	6.09197	3.70823	1.64875	0	1.92151	1.15553	1.80893	0.0435253	1	N/A	N/A	N/A
comp149535_c0	387.356	318.622	426.236	600.293	377.89	477.751	8.74137	-0.362797	0.0435346	1	SPU_007945	Sp-Hypp_1755	1e-31
comp95812_c0	20.3201	14.6207	28.4297	23.9069	44.3026	32.0251	4.73153	-0.661495	0.0435638	1	SPU_019563	Sp-Slc16a12_2	2e-40
comp129718_c0	10.8374	25.5863	17.5152	3.2975	11.6586	14.0911	3.72183	0.892929	0.0436856	1	N/A	N/A	N/A
comp131687_c0	250.615	162.046	244.471	327.87	230.84	297.45	7.96593	-0.381695	0.0436901	1	N/A	N/A	N/A
comp114449_c0	5.4187	2.43679	4.9443	2.47312	0	1.28101	1.2083	1.76957	0.043701	1	N/A	N/A	N/A
comp144136_c0	62.3151	38.9886	54.3873	73.3693	64.1222	74.9388	5.92173	-0.448304	0.0437481	1	SPU_001085	Sp-Rpia	0
comp122821_c0	4.06403	6.09197	2.47215	0	1.16586	1.92151	1.05751	2.03219	0.0438054	1	N/A	N/A	N/A
comp134730_c1	4.06403	2.43679	6.18038	1.64875	0	1.92151	1.16536	1.82859	0.0438064	1	N/A	N/A	N/A
comp152996_c0	1806.88	2158.9	1730.59	2640.59	2322.39	2041.65	11.04	-0.298266	0.0439008	1	SPU_013103	Sp-Spag17	0
comp132644_c0	80.9961	82.8508	51.9152	52.76	43.1367	58.9263	5.92892	0.478822	0.0439091	1	N/A	N/A	N/A
comp163519_c0	2.70935	3.65518	0	0	0	0	-6.56468	6.59254	0.0439251	1	N/A	N/A	N/A
comp1899297_c0	2.70935	3.65518	0	0	0	0	-6.56468	6.59254	0.0439261	1	N/A	N/A	N/A
comp124267_c0	5.4187	7.31036	4.9443	9.89249	11.6586	14.0847	3.06442	-1.01175	0.043943	1	SPU_019101	Sp-Xpapd2Lmb_2	1e-09
comp138638_c1	0	0	1.23608	3.2975	2.33172	2.56201	0.0849608	-2.72831	0.0440021	1	N/A	N/A	N/A
comp95965_c0	0	1.21839	0	2.47312	2.33172	3.20251	0.0581906	-2.71634	0.0440084	1	N/A	N/A	N/A
comp114618_c0	0	0	1.23608	2.47312	2.33172	3.20251	0.068584	-2.69556	0.044016	1	N/A	N/A	N/A
comp9102_c0	2.70935	6.09197	3.70823	0	1.16586	2.56201	1.18669	1.74661	0.0441096	1	N/A	N/A	N/A
comp148556_c0	1064.61	1124.66	1016.49	1331.94	1305.15	1233.86	10.1975	-0.272022	0.0441243	1	SPU_022006	Sp-Nme7	0
comp135641_c2	10.8374	17.0575	16.069	7.41937	6.99515	9.60754	3.43731	0.87196	0.0441501	1	N/A	N/A	N/A
comp2208988_c0	2.70935	0	3.70823	0	0	0	-6.56468	6.60451	0.0442218	1	N/A	N/A	N/A
comp848409_c0	2.70935	0	3.70823	0	0	0	-6.56468	6.60451	0.0442267	1	N/A	N/A	N/A
comp26273_c0	2.70935	0	3.70823	0	0	0	-6.56468	6.60451	0.0442287	1	N/A	N/A	N/A
comp89445_c1	0	0	0	4.12187	2.33172	0	-6.56468	-6.72705	0.0442732	1	N/A	N/A	N/A
comp106607_c0	0	0	0	4.12187	1.16586	0.640503	-6.56468	-6.60455	0.0442818	1	N/A	N/A	N/A
comp106677_c0	0	0	0	4.12187	1.16586	0.640503	-6.56468	-6.60455	0.0442826	1	N/A	N/A	N/A
comp125929_c0	47.4137	38.9886	60.5677	37.0968	36.1416	30.1036	5.36037	0.508094	0.0442838	1	N/A	N/A	N/A
comp87928_c0	1.35468	3.65518	3.70823	0.824374	0	0.640503	0.252433	2.57323	0.0443039	1	N/A	N/A	N/A
comp142840_c1	106.098	100.115	77.8728	141.933	124.747	106.183	6.76138	-0.392311	0.0443056	1	N/A	N/A	N/A
comp142048_c3	0	1.21839	2.47215	4.94625	8.16101	1.92151	1.31178	-2.02582	0.0443373	1	N/A	N/A	N/A
comp148276_c0	150.369	125.495	163.162	189.713	183.04	183.254	7.3636	-0.340798	0.0443827	1	SPU_000402	Sp-Gpr158_1	0
comp125404_c0	1.35468	3.65518	3.70823	0	1.16586	0.640503	0.403586	2.27093	0.0444147	1	N/A	N/A	N/A
comp117053_c1	16.2561	6.09197	11.1247	5.77062	3.49757	6.40503	2.93261	1.09469	0.0444163	1	N/A	N/A	N/A
comp37055_c0	0	1.21839	0	2.47312	3.49757	1.92151	0.0477422	-2.69545	0.0444167	1	SPU_012382	Sp-Clect/Ldla/Lrr/Gpcr	1e-13
comp121908_c1	0	1.21839	0	2.47312	3.49757	1.92151	0.0477422	-2.69545	0.0444184	1	N/A	N/A	N/A
comp111878_c0	0	1.21839	0	2.47312	3.49757	1.92151	0.0477422	-2.69545	0.0444209	1	N/A	N/A	N/A
comp33409_c0	0	0	1.23608	2.47312	3.49757	1.92151	0.0581355	-2.67466	0.0444229	1	N/A	N/A	N/A
comp126374_c0	0	0	1.23608	2.47312	3.49757	1.92151	0.0581355	-2.67466	0.044424	1	N/A	N/A	N/A
comp129904_c0	1.35468	3.65518	3.70823	0.824374	0	0	-0.162271	3.40264	0.044447	1	N/A	N/A	N/A
comp137867_c0	1.35468	0	0	2.47312	3.49757	1.92151	0.124226	-2.54248	0.0444777	1	SPU_013065	Sp-RtL	2e-13
comp1049834_c0	1.35468	0	0	2.47312	3.49757	1.92151	0.124226	-2.54248	0.0444816	1	N/A	N/A	N/A
comp87080_c0	2.70935	4.87358	3.70823	0.824374	1.16586	0.640503	0.861331	2.10166	0.0444997	1	N/A	N/A	N/A
comp136112_c0	18.9655	4.87358	16.069	47.5994	9.32686	19.8556	4.20569	-0.944086	0.0445032	1	N/A	N/A	N/A
comp144083_c0	612.517	825.961	808.826	543.073	1594.85	1032.93	9.79736	-0.496675	0.0445444	1	SPU_004017	Sp-Wap/Ig/Ku/C345c	4.00001e-40
comp131509_c0	189.655	153.786	168.625	242.209	186.526	220.237	7.58614	-0.341827	0.0446355	1	N/A	N/A	N/A
comp91816_c0	1.35468	4.87358	8.65253	1.64875	0	2.56201	1.39977	1.8213	0.0446779	1	N/A	N/A	N/A
comp88255_c0	0	1.21839	0	1.64875	3.49757	2.56201	0.0307374	-2.66144	0.0447312	1	N/A	N/A	N/A
comp266822_c0	0	1.21839	0	1.64875	3.49757	2.56201	0.0307374	-2.66144	0.0447317	1	N/A	N/A	N/A
comp118982_c0	0	0	1.23608	1.64875	3.49757	2.56201	0.0411308	-2.64065	0.044741	1	N/A	N/A	N/A
comp143086_c0	59.6057	65.7933	65.1288	88.4718	75.7924	88.2933	6.1922	-0.40661	0.044757	1	SPU_010908	none	3e-30
comp152308_c0	677.162	734.692	656.591	958.789	854.178	732.748	9.57913	-0.299524	0.0448183	1	SPU_000070	Sp-MucL	0
comp113677_c0	0	0	1.23608	1.64875	3.49757	3.20251	0.0987089	-2.75581	0.044888	1	N/A	N/A	N/A
comp1137621_c0	0	0	1.23608	3.2975	3.49757	1.92151	0.129802	-2.81799	0.0448898	1	N/A	N/A	N/A
comp902214_c0	2.70935	3.65518	4.9443	0	1.16586	1.28101	0.810194	2.20844	0.0449102	1	N/A	N/A	N/A
comp151443_c0	71.7978	96.2531	112.483	118.834	134.074	116.572	6.74573	-0.397316	0.044919	1	SPU_022974	Sp-Polyd	0
comp138778_c0	10.8374	8.52876	10.0493	18.466	17.4646	15.2632	3.69324	-0.799392	0.0450031	1	N/A	N/A	N/A
comp145603_c2	132.799	128.163	138.441	190.348	156.225	160.305	7.22863	-0.343796	0.0450326	1	N/A	N/A	N/A
comp42482_c0	4.06403	3.65518	1.23608	0.824374	0	0.640503	0.271797	2.61196	0.0450537	1	N/A	N/A	N/A
comp133068_c0	19.0874	18.2759	21.0133	15.6631	3.49757	13.4506	3.86235	0.84002	0.0450981	1	N/A	N/A	N/A
comp130457_c0	17.6108	23.1495	24.7215	55.2331	20.9854	28.1821	4.78454	-0.672965	0.0451435	1	N/A	N/A	N/A
comp134846_c1	14.915	20.7127	14.8329	30.8975	26.8147	22.4176	4.40571	-0.667183	0.0451467	1	N/A	N/A	N/A
comp1375599_c0	4.06403	1.21839	3.70823	0.824374	0	0.640503	0.27464	2.61765	0.0451551	1	N/A	N/A	N/A
comp147376_c0	1499.07	2074.11	1555.82	2228.36	2077.61	2016.12	10.8904	-0.301721	0.0451555	1	SPU_013076	Sp-Ajpx1	0
comp90165_c0	0	1.21839	1.23608	1.64875	5.82929	4.48352	0.85291	-2.28492	0.0452018	1	N/A	N/A	N/A
comp128889_c0	6.77338	4.87358	6.18038	3.2975	2.33172	1.28101	1.88741	1.36729	0.0452037	1	N/A	N/A	N/A
comp88952_c0	0	0	0	4.16309	0	1.28101	-6.56468	-6.48164	0.0452097	1	N/A	N/A	N/A
comp120118_c0	1.35468	1.21839	0	1.64875	5.82929	4.48352	0.88695	-2.21684	0.0452246	1	N/A	N/A	N/A
comp128121_c0	2.70935	7.31036	2.47215	0.824374	1.16586	1.28101	1.09141	1.93308	0.0452396	1	N/A	N/A	N/A
comp144327_c0	10.8374	7.31036	2.47215	1.64875	1.16586	4.48352	2.03178	1.49844	0.0452716	1	N/A	N/A	N/A
comp1955391_c0	0	0	1.23608	3.2975	1.16586	3.20251	0.037146	-2.63268	0.045346	1	N/A	N/A	N/A
comp123903_c0	5.4187	23.1495	11.1247	4.12187	12.8244	2.56201	3.21345	1.02479	0.045373	1	N/A	N/A	N/A
comp2097533_c0	4.06403	2.43679	0	0	0	0	-6.56468	6.62311	0.0454194	1	SPU_026072	Sp-EceL	2e-20
comp1675681_c0	4.06403	2.43679	0	0	0	0	-6.56468	6.62311	0.0454237	1	SPU_007659	Sp-Kctd1L_1	1e-09
comp95064_c1	4.06403	2.43679	0	0	0	0	-6.56468	6.62311	0.0454242	1	SPU_013540	none	5e-33
comp35776_c0	4.06403	2.43679	0	0	0	0	-6.56468	6.62311	0.0454253	1	N/A	N/A	N/A
comp144181_c1	1501.29	1069.85	1347.09	1670.55	1507.44	1644.76	10.5009	-0.299657	0.04544	1	SPU_003345	Sp-Dkk1	8e-37
comp103482_c0	4.06403	3.65518	1.23608	0.824374	0	0	-0.142907	3.44137	0.045495	1	SPU_016171	Sp-Sea/Ldla/Cub	1e-09
comp996705_c0	4.06403	0	2.47215	0	0	0	-6.56468	6.63093	0.0455428	1	N/A	N/A	N/A
comp129167_c0	9.48273	13.4023	11.1247	4.12187	5.82929	7.04553	3.00257	1.00069	0.0455438	1	N/A	N/A	N/A
comp1135241_c0	0	0	0	6.59499	0	0	-6.56468	-6.75832	0.0455753	1	N/A	N/A	N/A
comp129642_c0	1.35468	6.14071	4.9443	0	1.16586	1.92151	1.04666	2.0105	0.0456013	1	N/A	N/A	N/A
comp146999_c0	762.777	501.381	642.846	973.528	680.197	775.7	9.48678	-0.349307	0.0456248	1	SPU_006637	Sp-Z193	0
comp147094_c0	5793.37	3531.15	4484.15	4217.24	3161.43	3519.7	11.9976	0.341462	0.0456499	1	N/A	N/A	N/A
comp28227_c0	1.35468	6.09197	4.93194	0	1.16586	1.92151	1.04311	2.0034	0.045661	1	N/A	N/A	N/A
comp147673_c0	5.4187	7.31036	4.9443	0.824374	2.33172	3.20251	1.82115	1.4748	0.0456815	1	N/A	N/A	N/A
comp116195_c0	2.70935	0	1.23608	15.2097	0	1.92151	1.45441	-2.11837	0.0457077	1	N/A	N/A	N/A
comp152854_c0	1706.49	2226.85	2252.11	3191.23	2565.27	2047.69	11.1774	-0.335373	0.0458223	1	SPU_012504	Sp-Asphm2	0
comp142930_c0	4.06403	8.52876	7.41646	9.06812	18.6537	12.1631	3.23522	-0.99518	0.0458517	1	N/A	N/A	N/A
comp126515_c0	6.77338	2.43679	4.9443	4.12187	10.4927	15.3721	2.77976	-1.08306	0.045886	1	N/A	N/A	N/A
comp41321_c0	4.06403	3.65518	1.23608	0	0	1.28101	0.175046	2.80546	0.0459224	1	N/A	N/A	N/A
comp45204_c1	0	0	0	0	4.66343	1.92151	-6.56468	-6.75612	0.045964	1	N/A	N/A	N/A
comp136613_c4	48.7683	38.9886	51.9152	63.5016	55.9612	71.7427	5.76748	-0.45308	0.0459672	1	N/A	N/A	N/A
comp125686_c1	0	0	1.23608	2.47312	1.16586	3.84302	0.019633	-2.59766	0.0460393	1	N/A	N/A	N/A
comp1553221_c0	1.35468	4.87358	2.47215	0	1.16586	0.640503	0.402122	2.268	0.0460708	1	N/A	N/A	N/A
comp123520_c0	5.4187	0	4.9443	30.5018	1.16586	2.56201	2.65031	-1.72381	0.0460811	1	SPU_027390	Sp-Ewamph	0
comp1038241_c0	1.35468	1.21839	1.23608	2.47312	2.33172	8.96704	1.2716	-1.85419	0.0461043	1	N/A	N/A	N/A
comp146697_c1	13.5468	6.09197	17.3051	23.9069	16.322	20.4961	3.98078	-0.716958	0.0461048	1	N/A	N/A	N/A
comp130026_c0	5.4187	6.09197	6.18038	2.47312	0	3.84302	1.81703	1.4859	0.046109	1	N/A	N/A	N/A
comp149877_c0	20.3201	25.5863	23.4854	10.7169	16.322	16.6531	4.19803	0.667399	0.0461354	1	N/A	N/A	N/A
comp37352_c0	1.35468	2.43679	4.9443	0	1.16586	0.640503	0.405048	2.27385	0.0462073	1	N/A	N/A	N/A
comp1854565_c0	0	1.21839	0	4.12187	1.16586	2.56201	0.0438504	-2.68766	0.0462127	1	N/A	N/A	N/A
comp24728_c0	0	1.21839	0	1.64875	8.16101	0	0.204636	-3.00924	0.0462692	1	N/A	N/A	N/A
comp145858_c0	1805.46	1757.58	1895.99	2399.55	1968.08	2227.69	10.9659	-0.272799	0.0462856	1	SPU_021628	Sp-Ucp3	0
comp138869_c0	43.3496	103.563	92.7057	33.8983	264.731	137.068	6.75093	-0.862585	0.0463217	1	SPU_026092	Sp-Egf/Ig/Lnb/7Tm/Gpcr	0
comp141452_c0	21.6748	35.3334	49.443	53.5843	69.9515	37.7897	5.44898	-0.599781	0.0463867	1	SPU_023839	Sp-DspchdLA	0
comp33646_c0	2.70935	1.21839	4.9443	0.824374	0	0.640503	0.265061	2.59849	0.04643	1	N/A	N/A	N/A
comp115840_c0	2.70935	1.21839	4.9443	0.824374	0	0.640503	0.265061	2.59849	0.0464319	1	N/A	N/A	N/A
comp143508_c1	220.243	141.626	159.454	205.978	304.58	187.373	7.65153	-0.420907	0.0464541	1	SPU_005806	Sp-Slco3a1	0
comp145651_c0	674.629	806.577	635.566	999.142	793.949	823.52	9.6156	-0.305834	0.0464969	1	SPU_022198	Sp-Hypp_2603	0
comp128464_c0	197.471	170.575	170.764	225.104	221.536	227.09	7.64987	-0.322394	0.0465108	1	N/A	N/A	N/A
comp104558_c0	2.70935	1.21839	4.9443	0	1.16586	0.640503	0.416214	2.29618	0.0465183	1	N/A	N/A	N/A
comp1127788_c0	2.70935	1.21839	4.9443	0	1.16586	0.640503	0.416214	2.29618	0.0465228	1	N/A	N/A	N/A
comp136887_c0	35.3977	32.8966	27.1937	41.2187	44.3026	49.9592	5.24463	-0.504694	0.0465586	1	N/A	N/A	N/A
comp138983_c0	138.109	141.127	114.448	113.788	101.43	89.4975	6.85114	0.369575	0.046612	1	N/A	N/A	N/A
comp135220_c0	63.1821	84.0692	58.0956	48.6381	36.1416	61.4883	5.85223	0.489449	0.0466613	1	N/A	N/A	N/A
comp131097_c1	6.77338	3.65518	13.5968	3.2975	2.33172	3.84302	2.33013	1.34278	0.046736	1	N/A	N/A	N/A
comp144891_c1	90.7633	47.5174	86.5253	164.092	73.4491	90.3109	6.49976	-0.544363	0.0467527	1	SPU_015628	Sp-Hypp_793	0
comp139632_c0	1059.13	1294.67	1091.34	1655.1	1240.88	1351.79	10.3165	-0.302143	0.0467572	1	SPU_009484	none	0
comp38749_c0	2.70935	2.43679	9.88861	1.64875	0	2.56201	1.40719	1.83615	0.0467843	1	N/A	N/A	N/A
comp46013_c0	2.70935	6.09197	2.47215	0	1.16586	1.28101	0.807935	2.20393	0.0468166	1	SPU_017329	Sp-Sfe9	1e-14
comp491299_c0	1.35468	9.74715	3.70823	0.824374	2.33172	1.28101	1.4341	1.73889	0.0468404	1	N/A	N/A	N/A
comp131734_c0	23.0295	26.7559	21.0133	14.0144	13.9903	16.2816	4.22226	0.676865	0.0468911	1	N/A	N/A	N/A
comp1237739_c0	1.35468	4.87358	2.47215	0	1.16586	0	0.0862748	2.89969	0.0468951	1	N/A	N/A	N/A
comp142162_c0	43.3496	56.6675	55.6234	84.9188	51.2744	77.5008	5.92578	-0.457329	0.0469306	1	N/A	N/A	N/A
comp1357251_c0	0	1.21839	0	1.64875	4.66343	1.92151	0.0782974	-2.75656	0.0470567	1	N/A	N/A	N/A
comp27835_c0	0	1.21839	0	1.64875	4.66343	1.92151	0.0782974	-2.75656	0.0470569	1	N/A	N/A	N/A
comp120044_c0	1.35468	2.43679	4.9443	0	0	1.28101	0.157143	2.76966	0.0470684	1	N/A	N/A	N/A
comp216939_c0	29.8029	29.2415	33.3741	44.5162	38.4733	48.0377	5.19695	-0.503615	0.0471147	1	N/A	N/A	N/A
comp148611_c0	1.35468	0	0	1.64875	4.66343	1.92151	0.154781	-2.60359	0.0471327	1	N/A	N/A	N/A
comp1116180_c0	5.4187	2.43679	1.28552	0.824374	0	0.640503	0.286604	2.64157	0.0471357	1	N/A	N/A	N/A
comp134775_c0	25.7388	12.1839	16.069	28.8531	30.3123	25.6201	4.49524	-0.651078	0.0471495	1	SPU_011220	Sp-Nacha7	0
comp1062466_c0	2.70935	4.87358	1.23608	0	0	1.28101	0.163984	2.78334	0.0471818	1	N/A	N/A	N/A
comp2392231_c0	2.70935	4.87358	1.23608	0	0	1.28101	0.163984	2.78334	0.047184	1	SPU_017479	Sp-Rt10	1e-17
comp137002_c0	109.729	108.413	113.719	79.9808	81.0854	94.8713	6.60208	0.374785	0.0472135	1	N/A	N/A	N/A
comp152411_c0	155.788	265.61	374.135	257.93	466.611	392.769	8.29583	-0.490037	0.0472136	1	SPU_014248	Sp-Akap6L	0
comp130628_c0	2.70935	6.09197	8.65253	31.3262	2.33172	7.69244	3.16269	-1.24435	0.0472499	1	N/A	N/A	N/A
comp87075_c1	2.70935	1.21839	4.9443	0.824374	0	0	-0.149643	3.4279	0.0472556	1	N/A	N/A	N/A
comp132347_c0	13.5468	4.87358	7.41646	28.8531	8.16101	11.5291	3.56131	-0.909841	0.0472568	1	SPU_012568	Sp-Hypp_2039	6e-29
comp128817_c0	29.8029	10.9655	21.0133	61.8281	16.322	28.1821	4.75581	-0.783327	0.0472731	1	SPU_022382	Sp-Sert	0
comp126739_c2	1.35468	4.87358	2.47215	1.64875	0	0	0.336264	2.39971	0.0472732	1	N/A	N/A	N/A
comp813546_c0	0	0	1.23608	4.12187	2.33172	1.28101	0.043584	-2.64556	0.047278	1	N/A	N/A	N/A
comp150065_c1	245.183	230.276	357.152	384.348	339.311	340.395	8.29347	-0.353858	0.0472971	1	SPU_007911	Sp-Adam15L1	2e-24
comp1548390_c0	1.35468	0	0	4.12187	2.33172	1.28101	0.109674	-2.51338	0.0473267	1	N/A	N/A	N/A
comp1027348_c0	5.4187	2.43679	1.23608	0	1.16586	0.640503	0.433845	2.33144	0.0473865	1	N/A	N/A	N/A
comp143021_c0	173.399	220.712	199.07	261.228	277.206	213.941	7.79885	-0.34298	0.0473966	1	SPU_016895	none	2.94273e-44
comp33511_c0	1.35468	2.43679	4.9443	1.64875	0	0	0.33919	2.40556	0.0474169	1	N/A	N/A	N/A
comp1792577_c0	5.4187	1.21839	2.47215	0	1.16586	0.640503	0.435247	2.33425	0.0474227	1	N/A	N/A	N/A
comp117571_c0	8.12806	10.9655	13.5968	17.3119	15.1562	21.7771	3.81115	-0.730624	0.0474937	1	N/A	N/A	N/A
comp600395_c0	0	0	1.23608	0.824374	3.49757	3.84302	0.0826446	-2.72368	0.0475218	1	N/A	N/A	N/A
comp123496_c0	1.35468	3.65518	6.18038	0.824374	1.16586	0.640503	0.854855	2.0887	0.0475522	1	N/A	N/A	N/A
comp1370118_c0	1.35468	0	0	2.47312	4.66343	1.28101	0.170713	-2.63545	0.0476034	1	N/A	N/A	N/A
comp135185_c0	10.8374	21.9311	16.069	9.06812	8.16101	10.248	3.61008	0.829756	0.0477221	1	N/A	N/A	N/A
comp53530_c0	0	1.21839	0	4.49284	1.16586	1.92151	0.0186465	-2.63726	0.0477228	1	N/A	N/A	N/A
comp138067_c0	112.438	123.058	119.899	77.7962	98.7015	99.2908	6.70539	0.365862	0.047729	1	SPU_019508	Sp-Z371	0
comp135792_c0	39.2856	19.4943	13.5968	18.9606	13.9903	9.60754	4.20945	0.766081	0.0477606	1	N/A	N/A	N/A
comp91710_c0	2.70935	1.21839	4.9443	1.64875	0	0	0.350357	2.4279	0.0477637	1	N/A	N/A	N/A
comp121720_c1	2.70935	1.21839	4.9443	1.64875	0	0	0.350357	2.4279	0.0477659	1	SPU_023500	Sp-Meid1	9e-07
comp1324426_c0	2.70935	1.21839	4.9443	1.64875	0	0	0.350357	2.4279	0.0477662	1	N/A	N/A	N/A
comp142781_c0	2.70935	7.31036	6.18038	11.5412	13.9903	7.68603	2.95094	-1.03594	0.0478593	1	N/A	N/A	N/A
comp152061_c0	247.906	221.748	290.478	338.059	320.611	291.429	8.14606	-0.32183	0.0478723	1	SPU_027220	none	4e-14
comp141624_c0	93.4726	79.1956	79.1089	133.549	101.43	96.0754	6.5885	-0.394918	0.047909	1	SPU_006629	none	6e-31
comp145143_c0	172.044	199.817	182.939	262.975	232.006	204.32	7.69783	-0.333948	0.0479997	1	SPU_016930	Sp-Zswim2	0
comp1007475_c0	0	0	0	0	1.16586	4.48352	-6.56468	-6.53504	0.0480164	1	N/A	N/A	N/A
comp1817915_c0	0	0	0	0	1.16586	4.48352	-6.56468	-6.53504	0.0480176	1	N/A	N/A	N/A
comp8627_c0	1.35468	6.09197	3.70823	1.64875	1.16586	0	0.901305	1.98667	0.0480662	1	N/A	N/A	N/A
comp142750_c1	1.35468	6.09197	8.65253	9.89249	9.32686	12.8101	2.92016	-0.99241	0.0480916	1	N/A	N/A	N/A
comp112965_c0	8.12806	2.43679	3.70823	10.7169	10.4927	8.96704	2.79033	-1.08014	0.0481782	1	N/A	N/A	N/A
comp131230_c0	58.7117	64.9526	66.7481	94.3414	72.2132	85.9427	6.19159	-0.407141	0.0481903	1	N/A	N/A	N/A
comp145849_c0	79.9394	62.1381	75.1411	97.2762	104.764	85.1869	6.37956	-0.403044	0.0482437	1	N/A	N/A	N/A
comp143768_c0	224.876	213.219	236.091	299.363	277.439	259.602	7.96757	-0.311055	0.0483124	1	SPU_020600	Sp-Gpm6b	5e-27
comp122037_c0	8.12806	13.4023	12.3608	2.47312	8.16101	6.40503	3.00185	0.992055	0.0483151	1	N/A	N/A	N/A
comp133874_c0	6.77338	6.09197	8.65253	2.47312	4.66343	1.92151	2.21837	1.24826	0.0483895	1	N/A	N/A	N/A
comp144891_c0	0	2.43679	6.18038	11.5412	4.66343	5.76453	2.19735	-1.3502	0.0484107	1	N/A	N/A	N/A
comp131924_c0	6.77338	3.0338	2.47215	8.24374	10.4927	8.32654	2.60324	-1.14009	0.048428	1	N/A	N/A	N/A
comp1418401_c0	5.4187	1.21839	2.47215	0.824374	0	0	-0.130611	3.46596	0.048541	1	N/A	N/A	N/A
comp102766_c1	4.06403	4.87358	2.47215	6.59499	10.4927	9.60754	2.54039	-1.22632	0.0485689	1	N/A	N/A	N/A
comp134587_c0	14.9014	1.21839	3.78239	56.8983	1.16586	5.0984	3.56297	-1.66614	0.0486271	1	N/A	N/A	N/A
comp41609_c0	1.35468	4.87358	0	0	0	0.640503	-0.58691	3.28155	0.0486992	1	N/A	N/A	N/A
comp2183409_c0	1.35468	4.87358	0	0	0	0.640503	-0.58691	3.28155	0.0487051	1	N/A	N/A	N/A
comp15940_c0	1.35468	4.87358	0	0	0	0.640503	-0.58691	3.28155	0.0487078	1	N/A	N/A	N/A
comp14782_c0	1.35468	4.87358	0	0	0	0.640503	-0.58691	3.28155	0.0487141	1	N/A	N/A	N/A
comp1631453_c0	5.4187	2.43679	1.23608	1.64875	0	0	0.367988	2.46316	0.048726	1	N/A	N/A	N/A
comp127147_c0	5.4187	2.43679	1.23608	1.64875	0	0	0.367988	2.46316	0.0487293	1	N/A	N/A	N/A
comp117206_c0	5.4187	2.43679	1.23608	1.64875	0	0	0.367988	2.46316	0.0487298	1	N/A	N/A	N/A
comp1584369_c0	0	1.21839	0	0.824374	4.66343	2.56201	0.062006	-2.72398	0.0487831	1	N/A	N/A	N/A
comp130183_c1	0	1.21839	0	0.824374	4.66343	2.56201	0.062006	-2.72398	0.0487835	1	N/A	N/A	N/A
comp1787263_c0	0	1.21839	0	4.94625	2.33172	1.28101	0.106246	-2.81246	0.048789	1	N/A	N/A	N/A
comp1567672_c0	2.70935	6.09197	2.47215	0	2.33172	0	0.773164	2.27347	0.0487971	1	SPU_028242	Sp-Ankrd6L	7e-36
comp126303_c0	8.12806	3.65518	6.18038	0	4.66343	1.92151	1.85813	1.44784	0.0488185	1	N/A	N/A	N/A
comp146702_c1	238.423	238.805	285.521	294.302	346.248	308.441	8.14769	-0.315184	0.0488484	1	SPU_027584	Sp-Surreal/Gpcr93	0
comp121045_c1	1.35468	0	0	4.94625	1.16586	1.92151	0.137036	-2.5681	0.0488599	1	N/A	N/A	N/A
comp118023_c0	1.35468	0	0	4.94625	1.16586	1.92151	0.137036	-2.5681	0.0488628	1	N/A	N/A	N/A
comp123930_c0	2.70935	4.87358	2.47215	6.58675	6.99515	9.60754	2.34766	-1.20554	0.0488952	1	N/A	N/A	N/A
comp32829_c0	6.77338	9.74715	4.9443	2.47312	2.33172	3.84302	2.18316	1.31156	0.0489489	1	N/A	N/A	N/A
comp139054_c0	1.35468	0	4.9443	0	0	0.640503	-0.578765	3.29784	0.0489573	1	N/A	N/A	N/A
comp148292_c1	2.70935	2.43679	6.18038	0	2.33172	0	0.77655	2.28024	0.0489941	1	N/A	N/A	N/A
comp130918_c0	16.2561	9.74715	14.8329	4.12187	4.66343	12.1696	3.28553	0.962563	0.0490156	1	N/A	N/A	N/A
comp113885_c0	5.4187	2.43679	12.3608	0.824374	4.66343	2.56201	2.08824	1.32849	0.0490168	1	N/A	N/A	N/A
comp1617911_c0	0	4.87358	1.23608	0	0	0.640503	-0.600779	3.25381	0.0491034	1	N/A	N/A	N/A
comp1482776_c0	0	4.87358	1.23608	0	0	0.640503	-0.600779	3.25381	0.049105	1	N/A	N/A	N/A
comp126457_c0	0	4.87358	1.23608	0	0	0.640503	-0.600779	3.25381	0.0491073	1	N/A	N/A	N/A
comp137271_c1	0	4.87358	1.23608	0	0	0.640503	-0.600779	3.25381	0.0491087	1	N/A	N/A	N/A
comp2351451_c0	0	0	0	4.94625	0	1.28101	-6.56468	-6.67554	0.0491228	1	N/A	N/A	N/A
comp153030_c1	662.071	401.936	603.897	828.513	578.872	737.373	9.30025	-0.362778	0.0492387	1	N/A	N/A	N/A
comp138444_c0	21.6748	20.7127	18.5411	34.2775	31.4782	26.9331	4.64672	-0.605274	0.049278	1	N/A	N/A	N/A
comp135940_c0	13.5468	19.4943	11.1247	9.06812	3.49757	11.5291	3.44279	0.87421	0.0492898	1	N/A	N/A	N/A
comp139300_c1	2.70935	2.43679	4.9443	7.41937	10.4927	6.40503	2.38445	-1.26898	0.0493019	1	N/A	N/A	N/A
comp139663_c3	6.77338	9.74715	4.9443	4.12187	2.33172	1.92151	2.16004	1.3578	0.0493684	1	N/A	N/A	N/A
comp21567_c0	0	0	0	1.64875	4.66343	0	-6.56468	-6.69509	0.0494084	1	N/A	N/A	N/A
comp145187_c0	79.9259	91.3796	59.3316	52.76	54.772	62.7693	6.04575	0.437535	0.0494746	1	SPU_019614	Sp-Jph3	0
comp135831_c0	36.5763	26.8047	23.9428	17.3119	15.1562	23.705	4.54509	0.636496	0.0495444	1	SPU_027683	Sp-Pgbd4_1	2e-17
comp139159_c0	1253.86	1543.42	1201.19	894.529	1246.62	1085.16	10.2255	0.309569	0.0496167	1	N/A	N/A	N/A
comp152895_c0	245.196	286.323	404.197	411.363	401.044	381.099	8.4605	-0.351063	0.0496227	1	SPU_005955	Sp-Notchl1	0
comp138097_c1	31.1575	46.3233	28.4297	12.3656	34.9757	21.7771	4.83389	0.615705	0.0496689	1	N/A	N/A	N/A
comp142733_c1	18.9655	21.9311	17.3051	14.0144	12.8244	8.96704	3.92759	0.700864	0.0496749	1	SPU_016465	Sp-Hypp_2262	1e-08
comp140896_c0	71.7978	73.1036	82.8171	98.9249	110.745	89.1388	6.44213	-0.39197	0.0497433	1	SPU_001783	Sp-Hypp_1346	5e-08
comp137026_c0	169.551	103.941	139.677	192.054	149.731	194.649	7.29396	-0.37667	0.0497898	1	N/A	N/A	N/A
comp131311_c0	2.70935	5.98231	9.88861	4.12187	1.21249	1.28101	1.8858	1.48988	0.0498564	1	N/A	N/A	N/A
comp137745_c1	66.3791	59.7013	79.1089	57.7062	32.644	56.3643	5.85388	0.483944	0.0498915	1	SPU_020452	Sp-Grp94	0
comp1362247_c0	1.35468	0	0	3.2975	0	3.84302	0.0520254	-2.39808	0.049907	1	SPU_019654	Sp-Hypp_2457	0
comp142432_c3	2.70935	2.43679	7.41646	3.2975	0	0	1.10125	1.92969	0.0499796	1	N/A	N/A	N/A
comp115793_c0	4.06403	3.66737	8.65253	9.06812	16.287	8.32654	2.96909	-1.03968	0.0500103	1	N/A	N/A	N/A
comp1249513_c0	0	2.43679	1.23608	1.64875	12.8244	1.92151	1.37107	-2.15825	0.0500141	1	SPU_020903	none	3e-39
comp1806353_c0	0	0	0	0.824374	4.66343	0.640503	-6.56468	-6.65244	0.0500345	1	N/A	N/A	N/A
comp139652_c2	12.1921	10.9655	12.3608	5.77062	8.18432	5.12402	3.11724	0.896583	0.0500521	1	N/A	N/A	N/A
comp146343_c1	10.8374	12.1839	12.3608	5.77062	4.66343	7.68603	3.07727	0.96543	0.0500762	1	N/A	N/A	N/A
comp1837274_c0	0	0	0.123608	0	8.16101	0	-1.57867	-6.04491	0.0500827	1	N/A	N/A	N/A
comp46951_c1	1.35468	0	0	4.12187	0	3.20251	0.0703653	-2.43476	0.0502	1	N/A	N/A	N/A
comp116924_c0	1.35468	0	0	4.12187	0	3.20251	0.0703653	-2.43476	0.0502011	1	N/A	N/A	N/A
comp45786_c0	23.0295	12.1839	22.2494	3.98997	12.8244	15.3721	3.84151	0.836174	0.0502685	1	SPU_014339	Sp-Rdh11_2	3.00018e-42
comp138543_c1	4.06403	8.52876	8.60309	4.94625	1.16586	2.74776	2.19154	1.25843	0.0503026	1	N/A	N/A	N/A
comp121018_c1	9.48273	2.43679	2.47215	9.93371	11.6586	8.32654	2.79011	-1.05582	0.050333	1	N/A	N/A	N/A
comp130374_c1	5.4187	10.9655	4.9443	4.12187	2.33172	2.56201	2.20861	1.24229	0.0503409	1	N/A	N/A	N/A
comp134420_c0	37.9309	24.3679	49.443	68.4231	34.9757	59.5668	5.49126	-0.544398	0.0504135	1	N/A	N/A	N/A
comp132105_c0	0.108374	3.66737	6.18038	8.24374	6.99515	7.68603	2.33225	-1.20326	0.0504161	1	N/A	N/A	N/A
comp144900_c1	25.7388	40.207	32.138	36.2725	55.9962	49.8888	5.29868	-0.535402	0.0505612	1	N/A	N/A	N/A
comp120836_c1	17.6108	7.31036	9.88861	4.12187	4.66343	7.68603	2.99669	1.07953	0.0506132	1	SPU_010179	Sp-Tacr2L_1	2e-37
comp143293_c0	172.152	161.449	200.281	132.782	138.772	150.979	7.30669	0.337458	0.0508184	1	N/A	N/A	N/A
comp132630_c1	31.1575	35.3334	40.7905	53.5843	51.2978	46.1162	5.40686	-0.493131	0.0508808	1	N/A	N/A	N/A
comp45171_c0	0	0	0	0	8.16101	0	-6.56468	-7.06569	0.0508819	1	N/A	N/A	N/A
comp42374_c0	0	0	0	0	8.16101	0	-6.56468	-7.06569	0.0508853	1	SPU_011352	Sp-Rps3A	0
comp36411_c0	0	0	0	0	8.16101	0	-6.56468	-7.06569	0.0508895	1	N/A	N/A	N/A
comp2831741_c0	0	0	0	0	8.16101	0	-6.56468	-7.06569	0.0508925	1	N/A	N/A	N/A
comp2831546_c0	0	0	0	0	8.16101	0	-6.56468	-7.06569	0.050896	1	SPU_014579	Sp-Eif3a	8e-19
comp2197386_c0	0	0	0	0	8.16101	0	-6.56468	-7.06569	0.050899	1	SPU_012396	Sp-Btf3l4	1e-15
comp131499_c1	77.2165	60.9197	67.9842	82.4374	71.1173	125.539	6.32101	-0.43726	0.0509001	1	SPU_003618	Sp-Clect_8	1e-23
comp1648303_c0	0	0	0	0	8.16101	0	-6.56468	-7.06569	0.0509032	1	N/A	N/A	N/A
comp1542913_c0	0	0	0	0	8.16101	0	-6.56468	-7.06569	0.0509038	1	SPU_020322	Sp-Hsp902a1	2e-21
comp1351848_c0	0	0	0	0	8.16101	0	-6.56468	-7.06569	0.0509088	1	SPU_000595	Sp-Ef1a	0
comp140864_c1	142.011	361.242	150.863	99.2876	184.217	160.76	7.48938	0.558126	0.0509114	1	N/A	N/A	N/A
comp138454_c1	66.3791	73.1036	67.9842	42.8675	60.3914	51.4644	5.90018	0.423191	0.0509228	1	SPU_019508	Sp-Z371	0
comp140465_c0	112.777	140.115	122.372	193.316	141.535	147.271	7.14754	-0.361493	0.0509759	1	N/A	N/A	N/A
comp139332_c1	54.187	67.097	76.6367	34.7391	51.9506	56.5052	5.81035	0.466942	0.0509903	1	N/A	N/A	N/A
comp134359_c1	8.12806	3.65518	4.9443	9.89249	11.6586	12.1696	2.98489	-1.01141	0.0510496	1	N/A	N/A	N/A
comp41450_c0	6.77338	2.43679	1.23608	22.2581	3.49757	2.56201	2.51931	-1.43872	0.0510694	1	SPU_017814	Sp-Odadc3L3	3e-06
comp144121_c0	703.09	861.551	767.888	1074.18	908.227	869.764	9.7478	-0.290168	0.0511609	1	SPU_019553	Sp-Adk	0
comp148750_c1	25.7388	24.3679	22.2494	14.0144	17.4879	15.3721	4.27892	0.626317	0.051271	1	N/A	N/A	N/A
comp135318_c0	86.6993	109.655	102.594	51.1112	86.2735	86.4679	6.43012	0.417351	0.0512998	1	SPU_000694	Sp-Ugt2b34	3.00018e-42
comp141113_c0	90.1266	75.5404	95.1779	60.1793	64.1222	72.3768	6.23841	0.407354	0.0513369	1	SPU_028726	Sp-PlexA4	0
comp127227_c0	32.5122	26.8047	21.0133	21.4337	15.1562	15.3721	4.42866	0.628486	0.0513398	1	N/A	N/A	N/A
comp147844_c0	90.7633	16.8869	78.1571	238.022	31.4782	87.1084	6.42297	-0.940532	0.0513655	1	SPU_013119	Sp-Sage_1	0
comp124624_c0	5.4187	0	1.23608	0	0	0.640503	-0.539129	3.37711	0.0513954	1	N/A	N/A	N/A
comp1913843_c0	5.4187	0	1.23608	0	0	0.640503	-0.539129	3.37711	0.051396	1	N/A	N/A	N/A
comp142461_c0	136.578	107.219	131.024	81.6131	104.962	103.781	6.78091	0.36838	0.0514342	1	SPU_015905	Sp-Sik2	5e-27
comp1323386_c0	5.4187	1.21839	0	0	0	0.640503	-0.541048	3.37328	0.051438	1	N/A	N/A	N/A
comp129052_c0	1.35468	2.43679	9.88861	9.89249	10.4927	8.96704	2.73974	-1.1014	0.0514952	1	SPU_026607	Sp-Mamdc4-14	0
comp124535_c0	2.70935	8.52876	1.23608	0.824374	2.33172	0.640503	1.19783	1.71617	0.0515421	1	N/A	N/A	N/A
comp150716_c0	78.5712	99.6403	96.0678	106.221	113.088	136.049	6.70135	-0.373628	0.0515523	1	SPU_009986	Sp-Hypp_600	7e-15
comp292546_c0	17.6108	9.74715	6.18038	9.06812	1.16586	5.76453	2.94884	1.06787	0.0518035	1	N/A	N/A	N/A
comp127444_c0	1.35468	2.43679	1.23608	4.12187	5.98085	5.12402	1.54423	-1.59868	0.0518374	1	N/A	N/A	N/A
comp133753_c2	9.48273	15.8391	14.8329	18.9606	24.483	22.4176	4.09947	-0.713858	0.0518443	1	N/A	N/A	N/A
comp130693_c0	4.06403	6.09197	6.18038	2.47312	1.16586	1.92151	1.66765	1.5548	0.0518594	1	N/A	N/A	N/A
comp143244_c0	196.238	170.575	326.324	297.599	312.45	299.755	8.04824	-0.392415	0.0518964	1	SPU_016055	Sp-Nidogen	1e-32
comp138516_c1	9.48273	10.9655	11.1247	14.8387	19.8196	18.5746	3.77247	-0.753629	0.0519065	1	N/A	N/A	N/A
comp109823_c0	1.35468	0	0	6.59499	1.16586	2.56201	0.317897	-2.92982	0.0519184	1	N/A	N/A	N/A
comp131761_c0	0	4.87358	9.88861	2.47312	1.16586	1.28101	1.50628	1.58518	0.0519871	1	N/A	N/A	N/A
comp139308_c1	117.965	123.058	108.392	157.587	132.313	151.793	7.03289	-0.338106	0.0519875	1	N/A	N/A	N/A
comp34795_c0	1.35468	0	0	0	4.66343	3.84302	0.17829	-2.65061	0.0519963	1	N/A	N/A	N/A
comp152496_c0	1537.08	1606.28	2197.58	2112.09	2393.53	2080.71	10.9491	-0.302378	0.052053	1	SPU_015465	Sp-Hypp_113	0
comp135456_c2	44.5553	46.299	53.1513	63.4768	51.7758	80.2166	5.80543	-0.440817	0.0522228	1	N/A	N/A	N/A
comp1041215_c0	0	1.21839	0	1.64875	5.82929	1.28101	0.122915	-2.84579	0.0522396	1	N/A	N/A	N/A
comp138584_c1	602.343	505.634	647.259	815.314	600.417	759.611	9.34728	-0.309578	0.0522413	1	SPU_007485	Sp-Gs	0
comp148757_c0	292.664	224.184	257.203	284.187	396.357	301.28	8.18284	-0.343034	0.0522525	1	N/A	N/A	N/A
comp114936_c0	5.4187	0	1.23608	15.6631	1.16586	3.84302	1.96704	-1.63521	0.0523055	1	N/A	N/A	N/A
comp13915_c0	16.2561	13.4023	8.65253	5.77062	10.4927	4.48352	3.23229	0.884865	0.0523396	1	N/A	N/A	N/A
comp967416_c0	4.06403	6.09197	6.18038	2.47312	2.33172	0.640503	1.65256	1.58499	0.052363	1	N/A	N/A	N/A
comp130719_c0	5.31033	8.52876	14.8329	15.6631	12.8244	21.7771	3.66156	-0.809902	0.0524433	1	N/A	N/A	N/A
comp144208_c0	1134.19	1162.45	1251.12	1909.04	1111.16	1443.78	10.3734	-0.331426	0.0524481	1	SPU_002300	none	1e-31
comp131144_c0	23.0295	18.2759	29.6658	14.0144	19.8196	11.7981	4.24561	0.637188	0.0525132	1	N/A	N/A	N/A
comp144576_c1	86.6993	60.9197	85.1409	114.415	89.6661	100.175	6.47096	-0.386442	0.0525285	1	SPU_023734	Sp-Glra1	0
comp146142_c0	205.911	236.271	229.91	273.692	296.151	261.325	7.96079	-0.306483	0.0525952	1	SPU_008609	Sp-Nup214L	0
comp119520_c0	0	2.43679	7.41646	9.06812	5.82929	8.32654	2.33411	-1.23694	0.0526352	1	N/A	N/A	N/A
comp139799_c0	6.77338	4.84921	3.70823	9.06812	11.6586	10.248	2.86073	-1.01466	0.052662	1	N/A	N/A	N/A
comp152106_c0	1174.18	944.365	1142.15	1519.16	1400.22	1101.99	10.2373	-0.302509	0.0526904	1	SPU_014377	Sp-Hypp_753	0
comp139898_c1	4.06403	6.09197	4.9443	9.89249	11.6586	8.96704	2.83909	-1.01509	0.0526937	1	N/A	N/A	N/A
comp146710_c0	310.221	266.304	327.56	375.585	361.346	372.677	8.38311	-0.295519	0.0528968	1	SPU_023011	Sp-Slc39a8	0
comp39920_c0	2.70935	7.31036	1.23608	0.824374	1.16586	0	0.657804	2.49966	0.0529494	1	N/A	N/A	N/A
comp131299_c0	2.70935	4.87358	7.41646	9.89249	10.4927	10.248	2.83697	-1.0302	0.0530189	1	N/A	N/A	N/A
comp137087_c1	10.8374	13.4023	13.5968	17.3119	18.6537	24.9796	4.00061	-0.687731	0.0530776	1	N/A	N/A	N/A
comp149074_c2	159.513	117.136	150.801	183.011	181.944	175.395	7.32372	-0.338136	0.0531397	1	N/A	N/A	N/A
comp128339_c0	0	3.65518	6.18038	9.06812	9.32686	5.12402	2.34192	-1.25775	0.0531997	1	N/A	N/A	N/A
comp136620_c0	25.8879	17.0575	21.0133	15.6631	10.4927	12.7908	4.05629	0.71564	0.0532805	1	N/A	N/A	N/A
comp120066_c0	4.06403	0	1.23608	5.77062	4.66343	4.48352	1.56752	-1.49292	0.053287	1	N/A	N/A	N/A
comp127510_c0	9.48273	1.21839	3.70823	9.06812	13.9903	7.68603	2.81063	-1.09332	0.0533002	1	SPU_025517	Sp-Cd157	8e-32
comp112370_c0	2.70935	7.31036	6.18038	1.64875	2.33172	1.28101	1.62174	1.62246	0.0534171	1	N/A	N/A	N/A
comp138636_c1	16.2561	7.31036	6.18038	22.2581	15.1562	14.0911	3.70569	-0.791984	0.0534885	1	N/A	N/A	N/A
comp712198_c0	1.35468	6.09197	1.23608	0	0	1.28101	0.15275	2.76087	0.0535178	1	N/A	N/A	N/A
comp148719_c0	494.457	482.874	519.152	618.973	569.766	620.007	9.0991	-0.273415	0.0535821	1	SPU_022116	Sp-Colf_6	0
comp1402458_c0	0	0	0	0	4.66343	1.28101	-6.56468	-6.60849	0.0535933	1	N/A	N/A	N/A
comp1980442_c0	0	0	0	0	4.66343	1.28101	-6.56468	-6.60849	0.0535944	1	N/A	N/A	N/A
comp1542725_c0	0	0	0	0	4.66343	1.28101	-6.56468	-6.60849	0.0535951	1	SPU_024082	Sp-Hsp90L	6e-39
comp1804507_c0	0	0	0	0	4.66343	1.28101	-6.56468	-6.60849	0.0535954	1	SPU_028175	Sp-Nox5_1	8e-36
comp11865_c0	0	0	0	0	4.66343	1.28101	-6.56468	-6.60849	0.0535967	1	SPU_001772	Sp-Rpl24al	1e-34
comp1883470_c0	0	0	0	0	4.66343	1.28101	-6.56468	-6.60849	0.0535971	1	N/A	N/A	N/A
comp1377732_c0	0	0	0	0	4.66343	1.28101	-6.56468	-6.60849	0.0535984	1	N/A	N/A	N/A
comp1817891_c0	0	0	0	0	4.66343	1.28101	-6.56468	-6.60849	0.0535985	1	SPU_026955	none	7e-13
comp1396231_c0	0	0	0	0	4.66343	1.28101	-6.56468	-6.60849	0.0535987	1	SPU_000062	Sp-Btub3	0
comp2172615_c0	0	0	0	0	4.66343	1.28101	-6.56468	-6.60849	0.0535996	1	N/A	N/A	N/A
comp1251531_c0	0	0	0	0	4.66343	1.28101	-6.56468	-6.60849	0.0536001	1	SPU_020627	Sp-Rpl19	2e-34
comp132689_c0	8.12806	14.2674	17.3051	18.1362	27.9806	19.8428	4.09234	-0.732425	0.0536047	1	N/A	N/A	N/A
comp103939_c0	0	2.43679	2.47215	3.2975	6.99515	5.12402	1.53595	-1.65101	0.053645	1	N/A	N/A	N/A
comp107081_c0	0	2.43679	3.70823	0	17.4879	3.84302	1.93218	-1.79546	0.0536933	1	N/A	N/A	N/A
comp137889_c0	90.7633	91.3796	92.7057	139.847	127.09	92.8729	6.71183	-0.388598	0.0537187	1	SPU_028748	Sp-Mt1-4/MmpL7	0
comp131339_c0	16.2561	18.2759	24.7215	9.89249	13.9903	12.8101	3.95817	0.691403	0.0537332	1	SPU_024077	Sp-TtlL	0
comp148851_c0	822.18	1136.04	794.908	834.019	582.16	766.784	9.6745	0.334785	0.053815	1	N/A	N/A	N/A
comp110882_c1	1.35468	1.21839	6.18038	0	0	1.28101	0.158602	2.77257	0.0538461	1	N/A	N/A	N/A
comp707773_c0	1.35468	0	1.23608	14.0144	0	0.640503	1.03838	-2.49994	0.053952	1	N/A	N/A	N/A
comp146288_c0	59.6057	63.3565	63.0399	44.5162	43.1367	49.9592	5.73686	0.434711	0.053957	1	SPU_015889	Sp-Rev1	0
comp46516_c0	5.4187	10.9655	4.9443	0	3.49757	5.12402	2.17637	1.30676	0.0540742	1	N/A	N/A	N/A
comp34614_c1	8.12806	2.43679	4.9443	9.06812	9.32686	11.5291	2.84418	-0.948185	0.0541058	1	N/A	N/A	N/A
comp133755_c1	2.70935	6.09197	7.41646	0.824374	3.49757	1.92151	1.74596	1.37716	0.0541148	1	N/A	N/A	N/A
comp132516_c1	13.5468	13.4023	11.1247	23.0825	17.4879	21.7771	4.02153	-0.711533	0.054166	1	N/A	N/A	N/A
comp133307_c0	4.06403	7.31036	3.70823	10.7169	6.99515	12.1696	2.82304	-0.986369	0.0541783	1	N/A	N/A	N/A
comp144674_c0	261.452	259.542	262.048	396.491	275.749	307.345	8.18952	-0.32308	0.0541945	1	SPU_025528	Sp-Zmynd12	0
comp106883_c0	1.35468	1.21839	6.18038	1.64875	0	0	0.340649	2.40848	0.054278	1	N/A	N/A	N/A
comp134893_c0	258.797	94.9738	190.294	173.168	64.1222	123.655	7.20667	0.591997	0.0543049	1	SPU_016308	none	4e-07
comp118039_c0	1.35468	4.87358	0	0	0	0	-6.56468	6.56131	0.0543534	1	N/A	N/A	N/A
comp1000541_c0	1.35468	4.87358	0	0	0	0	-6.56468	6.56131	0.0543578	1	N/A	N/A	N/A
comp140912_c0	445.688	290.66	264.73	322.133	190.035	240.054	8.17621	0.412326	0.0543859	1	N/A	N/A	N/A
comp89741_c0	36.5763	52.3909	53.1513	33.7993	33.8099	33.9467	5.32358	0.48482	0.0545754	1	N/A	N/A	N/A
comp130772_c0	2.70935	10.9655	3.70823	9.89249	10.4811	12.8101	3.00104	-0.932783	0.0545839	1	N/A	N/A	N/A
comp2786607_c0	0	4.87358	1.23608	0	0	0	-6.56468	6.53357	0.0545931	1	N/A	N/A	N/A
comp1235184_c0	0	4.87358	1.23608	0	0	0	-6.56468	6.53357	0.0545947	1	SPU_021846	Sp-GhdcL	2e-08
comp117500_c0	0	4.87358	1.23608	0	0	0	-6.56468	6.53357	0.0545973	1	N/A	N/A	N/A
comp12078_c0	0	4.87358	1.23608	0	0	0	-6.56468	6.53357	0.0545982	1	N/A	N/A	N/A
comp130763_c1	9.48273	2.43679	7.41646	37.9212	1.16586	8.96704	3.34494	-1.31337	0.0547427	1	SPU_025881	Sp-Sodc	0
comp990904_c0	1.35468	0	4.9443	0	0	0	-6.56468	6.5776	0.0548016	1	N/A	N/A	N/A
comp108709_c0	1.35468	0	4.9443	0	0	0	-6.56468	6.5776	0.0548018	1	N/A	N/A	N/A
comp32274_c0	1.35468	0	4.9443	0	0	0	-6.56468	6.5776	0.0548045	1	N/A	N/A	N/A
comp41383_c0	1.35468	0	0	9.06812	1.16586	0.640503	0.355449	-3.00493	0.0548047	1	N/A	N/A	N/A
comp45625_c0	1.35468	0	4.9443	0	0	0	-6.56468	6.5776	0.0548064	1	N/A	N/A	N/A
comp1811793_c0	1.35468	0	4.9443	0	0	0	-6.56468	6.5776	0.0548069	1	N/A	N/A	N/A
comp2170197_c0	1.35468	0	4.9443	0	0	0	-6.56468	6.5776	0.0548081	1	N/A	N/A	N/A
comp2154898_c0	1.35468	0	4.9443	0	0	0	-6.56468	6.5776	0.0548085	1	N/A	N/A	N/A
comp1142548_c0	1.35468	0	4.9443	0	0	0	-6.56468	6.5776	0.0548109	1	N/A	N/A	N/A
comp149139_c0	647.765	342.223	480.871	614.373	658.069	612.545	9.11643	-0.357896	0.0548714	1	SPU_005683	Sp-Hypp_1597	0
comp151054_c0	806.059	611.634	718.16	978.532	816.905	821.086	9.62205	-0.292839	0.0549126	1	SPU_018189	Sp-Hypp_90	0
comp143169_c0	334.605	331.403	412.849	450.117	457.016	418.248	8.63878	-0.296903	0.0549221	1	SPU_025943	Sp-Tmem145_1	0
comp132781_c0	13.2216	6.09197	4.9443	1.64875	3.49757	5.76453	2.43907	1.15269	0.0549945	1	N/A	N/A	N/A
comp2876041_c0	0	1.21839	4.9443	0	0	0	-6.56468	6.54605	0.0550048	1	N/A	N/A	N/A
comp2152209_c0	0	1.21839	4.9443	0	0	0	-6.56468	6.54605	0.0550056	1	N/A	N/A	N/A
comp146703_c0	245.196	198.476	234.113	269.645	266.981	301.062	7.97251	-0.305584	0.0550318	1	SPU_016125	Sp-Tpst2	0
comp136197_c1	9.48273	21.9311	16.069	24.7312	23.3172	26.9011	4.31363	-0.658514	0.0550401	1	N/A	N/A	N/A
comp148023_c0	412.661	465.561	497.657	582.049	570.361	523.4	8.98343	-0.284506	0.0550763	1	SPU_022240	Sp-Sc5dl	0
comp134767_c0	28.3398	23.186	13.5968	11.5412	10.4927	17.9341	4.08797	0.704313	0.0551249	1	N/A	N/A	N/A
comp118413_c0	6.77338	7.31036	2.47215	3.2975	0	2.56201	1.71506	1.49849	0.0551469	1	N/A	N/A	N/A
comp135313_c1	39.2856	37.7702	30.9019	23.0825	26.8147	24.9796	4.90542	0.527875	0.0551813	1	N/A	N/A	N/A
comp97383_c0	9.48273	3.65518	3.70823	1.64875	1.16586	2.56201	1.66556	1.64765	0.0552656	1	N/A	N/A	N/A
comp136132_c0	1138.32	1064.89	1026.34	1415.26	1272.8	1195.88	10.2052	-0.266191	0.0553408	1	N/A	N/A	N/A
comp6489_c1	32.5122	32.8966	27.1937	23.9069	16.322	21.7771	4.65869	0.578645	0.0553889	1	N/A	N/A	N/A
comp104734_c0	0	0	0	0	7.32159	0	-6.56468	-6.9091	0.0554148	1	N/A	N/A	N/A
comp121251_c1	5.4187	3.65518	0	0	0	1.28101	0.184536	2.82444	0.05551	1	N/A	N/A	N/A
comp137979_c1	17.6108	12.1839	13.5968	6.59499	6.99515	10.248	3.42231	0.86414	0.0555614	1	N/A	N/A	N/A
comp121021_c0	9.48273	3.65518	3.70823	0.832618	2.33172	2.50437	1.70372	1.57133	0.0556149	1	N/A	N/A	N/A
comp150080_c0	530.234	303.295	486.989	688.897	534.651	485.661	8.96804	-0.372225	0.0556239	1	SPU_008632	Sp-Cyp2U	0
comp123264_c0	0	2.43679	2.47215	4.12187	8.16101	3.20251	1.53916	-1.65742	0.055651	1	N/A	N/A	N/A
comp139793_c6	78.5712	99.9083	121.556	77.6643	76.9583	74.8235	6.45054	0.386976	0.0556639	1	N/A	N/A	N/A
comp138239_c0	89.4086	77.9894	77.8728	113.615	95.6004	106.945	6.53641	-0.366281	0.0557468	1	N/A	N/A	N/A
comp134882_c0	21.6748	32.8966	19.7772	10.7169	20.9854	16.6531	4.32096	0.62063	0.0557686	1	N/A	N/A	N/A
comp28044_c0	0	4.86139	1.23608	0	0	0	-6.56468	6.5307	0.055847	1	N/A	N/A	N/A
comp139749_c3	6.77338	6.09197	6.18038	1.64875	2.33172	3.84302	2.02464	1.28358	0.0558746	1	N/A	N/A	N/A
comp138737_c1	17.6243	35.2238	19.7772	20.6094	12.976	12.1696	4.26417	0.666546	0.0558951	1	N/A	N/A	N/A
comp139025_c0	21.6206	35.3334	25.9576	32.1918	39.6392	48.4989	5.05721	-0.537348	0.0559845	1	N/A	N/A	N/A
comp133045_c0	0	1.21839	6.18038	4.12187	5.82929	10.248	2.02679	-1.44894	0.0560184	1	N/A	N/A	N/A
comp142912_c2	459.235	364.3	442.565	535.085	515.309	495.993	8.86547	-0.28851	0.0561468	1	SPU_016333	Sp-Slc46a1	0
comp134818_c0	17.6108	24.3679	26.007	14.8387	10.4811	17.2936	4.16523	0.673925	0.0562363	1	SPU_013065	Sp-RtL	0
comp139995_c1	48.7683	45.0806	52.9782	31.3015	38.2168	36.5087	5.37817	0.469687	0.0562448	1	SPU_017931	Sp-PppL_118	0
comp149537_c0	146.468	60.8222	124.831	224.444	110.757	138.355	7.04652	-0.511825	0.0562562	1	SPU_009320	Sp-blaZ	0
comp131099_c0	17.6108	21.9311	24.7215	11.5412	17.3829	11.5291	4.08709	0.667742	0.0563153	1	N/A	N/A	N/A
comp146649_c0	1478.17	1451.5	1532.64	713.471	1328.36	1416.79	10.3548	0.367592	0.0563263	1	SPU_009352	none	6e-09
comp126141_c1	1.35468	2.43679	2.47215	6.59499	6.99515	4.48993	1.8267	-1.52933	0.0563722	1	N/A	N/A	N/A
comp142702_c0	1121.67	1162.35	1260.56	1756.63	1239.32	1346.98	10.353	-0.293053	0.0564614	1	SPU_020526	Sp-Ccdc39	0
comp123599_c0	6.77338	12.1839	9.88861	3.2975	6.99515	3.84302	2.75082	1.02903	0.0565284	1	N/A	N/A	N/A
comp141314_c1	8.12806	6.09197	7.41646	7.41937	0	1.28101	2.19327	1.31432	0.0565294	1	N/A	N/A	N/A
comp1119297_c0	4.06403	0	4.9443	0.824374	0	0	-0.138647	3.44989	0.0566522	1	N/A	N/A	N/A
comp135602_c0	4.06403	1.21839	1.23608	6.59499	4.66343	6.40503	1.83866	-1.43816	0.0566886	1	N/A	N/A	N/A
comp134334_c0	9.48273	7.31036	8.65253	5.77062	2.33172	3.84302	2.5389	1.09097	0.0566937	1	SPU_015628	Sp-Hypp_793	2e-08
comp131451_c0	1.35468	3.65518	1.23608	4.94625	5.82929	7.68603	1.83972	-1.56354	0.0567558	1	N/A	N/A	N/A
comp124921_c0	6.77338	4.87358	0	32.1506	1.16586	3.84302	2.79381	-1.67378	0.0567792	1	N/A	N/A	N/A
comp139511_c0	285.837	197.38	284.297	438.567	256.512	305.52	8.19039	-0.382599	0.056877	1	SPU_016011	Sp-Glyt_6	0
comp128760_c0	1.35468	1.21839	2.47215	7.41937	5.82929	1.92151	1.54408	-1.58825	0.0568959	1	SPU_008875	Sp-Gcnt2_3	0
comp147864_c0	0	3.65518	2.47215	2.47312	11.7285	4.40025	1.83136	-1.60212	0.0569629	1	N/A	N/A	N/A
comp462748_c0	4.06403	2.43679	2.47215	5.77062	8.16101	7.68603	2.2149	-1.26855	0.0569917	1	N/A	N/A	N/A
comp119847_c1	5.4187	12.1839	11.1247	4.12187	5.82929	3.84302	2.73021	1.05836	0.0570264	1	SPU_004818	Sp-Clect_65	4e-07
comp128715_c0	10.8374	8.52876	6.18038	4.94625	3.49757	3.20251	2.52347	1.13325	0.0570501	1	N/A	N/A	N/A
comp143678_c3	351.416	303.417	285.484	453.942	325.309	390.886	8.44977	-0.315458	0.0570668	1	SPU_028360	Sp-Rabggtb	0
comp86926_c0	14.9014	7.31036	3.70823	15.6631	12.8244	16.0126	3.5009	-0.779742	0.0570706	1	SPU_025610	Sp-PppL_144	3.00004e-41
comp126129_c0	0	2.43679	0	6.59499	5.82929	0	0.875073	-2.35011	0.0570899	1	N/A	N/A	N/A
comp467337_c0	0	4.87358	6.18038	0	0	1.92151	0.619403	2.52425	0.0570929	1	N/A	N/A	N/A
comp137378_c2	2.70935	0	6.18038	0.824374	0	0.640503	0.266497	2.60136	0.0571045	1	N/A	N/A	N/A
comp131331_c0	17.6108	21.9311	21.0133	9.06812	11.6469	16.0126	3.97452	0.721385	0.057155	1	N/A	N/A	N/A
comp150006_c1	134.113	130.38	113.571	224.197	125.913	146.624	7.17444	-0.393842	0.0572537	1	SPU_009506	none	2e-28
comp150231_c0	199.178	171.769	190.257	137.473	164.199	147.963	7.38753	0.319772	0.057262	1	SPU_005035	Sp-Z339	0
comp126715_c0	1.35468	1.21839	3.70823	4.94625	8.16101	5.12402	1.83474	-1.53728	0.0572673	1	N/A	N/A	N/A
comp139158_c0	120.553	114.529	123.608	125.305	152.716	178.694	7.07591	-0.348558	0.0572797	1	N/A	N/A	N/A
comp114246_c0	1.35468	1.21839	2.44743	3.2975	9.32686	3.20251	1.57111	-1.65647	0.0572965	1	N/A	N/A	N/A
comp144925_c4	48.7683	36.5518	28.4297	53.5843	52.4636	51.2402	5.47853	-0.467545	0.0573116	1	N/A	N/A	N/A
comp133561_c0	6.77338	7.31036	8.65253	4.11363	1.16586	3.84302	2.26321	1.31749	0.0573504	1	N/A	N/A	N/A
comp136984_c0	18.9655	25.5863	8.65253	30.5018	25.6489	26.2606	4.46416	-0.631301	0.0573535	1	N/A	N/A	N/A
comp122882_c0	132.758	147.426	182.939	187.949	195.864	199.004	7.43611	-0.331648	0.0573549	1	SPU_013094	Sp-Wipf1L	6e-10
comp139200_c1	28.4482	34.115	44.4987	18.9606	20.9854	32.0251	4.87086	0.572954	0.0573965	1	N/A	N/A	N/A
comp128000_c0	10.8374	7.31036	19.7772	19.785	18.6537	22.4176	4.00124	-0.682258	0.0574067	1	N/A	N/A	N/A
comp148029_c0	4541.81	3935.96	3933.02	6155.96	4354.37	4650	12.1587	-0.288706	0.0574844	1	SPU_014186	none	0
comp137432_c5	27.0935	21.9311	18.5411	8.73837	19.8196	14.7316	4.17212	0.642274	0.0575231	1	N/A	N/A	N/A
comp131759_c0	41.995	38.9886	25.9576	30.5018	16.322	24.9924	4.86849	0.574434	0.0575809	1	N/A	N/A	N/A
comp60469_c0	1.35468	1.21839	3.70823	4.12187	8.16101	6.40503	1.85259	-1.57297	0.0576172	1	N/A	N/A	N/A
comp2292199_c0	5.4187	0	1.23608	0	0	0	-6.56468	6.65688	0.0576522	1	N/A	N/A	N/A
comp1367491_c0	5.4187	0	1.23608	0	0	0	-6.56468	6.65688	0.0576563	1	N/A	N/A	N/A
comp109132_c0	1.35468	1.21839	2.47215	4.12187	9.32686	2.56201	1.58298	-1.66605	0.0576609	1	N/A	N/A	N/A
comp25965_c0	5.4187	1.21839	0	0	0	0	-6.56468	6.65304	0.0576811	1	N/A	N/A	N/A
comp12530_c0	5.4187	1.21839	0	0	0	0	-6.56468	6.65304	0.0576837	1	SPU_012472	Sp-Amy_2	5e-26
comp146243_c0	65.0244	61.5045	55.6481	132.32	52.452	75.1566	6.18062	-0.512775	0.0577009	1	N/A	N/A	N/A
comp136282_c0	23.0295	33.055	27.1937	46.9893	33.8332	39.0707	5.05777	-0.525739	0.0577175	1	N/A	N/A	N/A
comp1230794_c0	2.70935	0	3.70823	5.77062	8.16101	5.12402	1.88213	-1.57012	0.0577542	1	N/A	N/A	N/A
comp116203_c0	4.06403	7.31036	0	0.824374	0	1.28101	0.705937	2.43364	0.0577692	1	N/A	N/A	N/A
comp145671_c0	470.073	455.679	493.194	612.362	561.944	540.584	9.02229	-0.273296	0.0578396	1	SPU_016106	Sp-Ankrd42	0
comp142922_c2	703.727	481.936	729.903	938.567	687.098	781.503	9.48338	-0.329566	0.0578859	1	SPU_007098	none	1e-10
comp149872_c0	8.12806	4.87358	6.18038	0.824374	2.33172	4.48352	2.01263	1.32818	0.0579327	1	N/A	N/A	N/A
comp127960_c0	2.70935	4.87358	1.23608	7.41937	8.16101	5.76453	2.19326	-1.2752	0.0579398	1	N/A	N/A	N/A
comp117405_c0	2.70935	1.21839	1.23608	8.24374	5.82929	1.92151	1.59901	-1.63107	0.0580463	1	N/A	N/A	N/A
comp114016_c0	6.77338	3.65518	13.5968	3.2975	1.16586	5.76453	2.3855	1.23205	0.0580487	1	SPU_020968	Sp-MucD	4e-12
comp152407_c0	835.835	752.967	1006.17	1177.45	1010.8	981.91	9.90096	-0.288836	0.058086	1	SPU_011876	Sp-Unk_89	0
comp137434_c0	28.4482	26.8169	18.5411	16.3638	18.6537	12.8101	4.30776	0.625898	0.0581817	1	N/A	N/A	N/A
comp147587_c0	50.1095	69.9114	80.2955	98.4715	86.2735	81.4079	6.26616	-0.409975	0.0583731	1	N/A	N/A	N/A
comp153118_c0	3201.82	3423.93	3837.76	4518.3	4150.42	3861.75	11.8982	-0.260075	0.0583761	1	SPU_003404	Sp-Dnahc9	0
comp149191_c0	74.5072	84.3129	97.9343	119.848	85.1193	129.382	6.60976	-0.380964	0.0584226	1	N/A	N/A	N/A
comp141273_c1	222.153	163.265	186.647	301.721	215.719	211.859	7.75024	-0.35033	0.0584251	1	SPU_005833	Sp-Slco3a1_1	0
comp132415_c0	5.4187	13.4023	12.3608	2.47312	6.99515	6.41143	2.89091	0.97352	0.058438	1	SPU_019724	Sp-Hypp_157	2e-11
comp123155_c0	0	1.21839	3.70823	8.24374	4.66343	2.56201	1.541	-1.65073	0.0584554	1	SPU_003070	Sp-Ap3d1	3e-11
comp1230870_c0	5.4187	4.87358	3.70823	1.64875	1.16586	1.28101	1.33578	1.77333	0.0585083	1	N/A	N/A	N/A
comp137940_c3	750.071	793.028	660.238	936.176	882.986	837.509	9.65548	-0.26993	0.0585963	1	SPU_020005	none	0
comp589298_c0	5.4187	8.52876	8.65253	3.2975	1.16586	5.12402	2.29473	1.23711	0.0585989	1	SPU_016448	Sp-Hypp_129	1e-25
comp137568_c0	36.5763	18.2759	25.9576	98.9249	10.4927	38.4302	5.18725	-0.871511	0.0586167	1	SPU_004985	Sp-Npr1_6	0
comp138931_c0	121.921	109.741	101.408	134.909	127.055	158.826	6.96335	-0.337277	0.0587135	1	N/A	N/A	N/A
comp119482_c0	6.77338	12.1839	6.18038	2.47312	4.66343	4.48352	2.5102	1.11323	0.0587407	1	SPU_027593	none	1e-28
comp940132_c0	12.1921	14.6207	8.65253	10.7169	4.66343	2.56201	3.07185	0.983044	0.0587581	1	N/A	N/A	N/A
comp132026_c0	0	3.65518	4.9443	7.41937	5.82929	7.68603	2.16107	-1.28357	0.0587717	1	N/A	N/A	N/A
comp122047_c0	1.35468	1.21839	1.23608	4.12187	4.66343	4.48352	1.24476	-1.8005	0.0588435	1	N/A	N/A	N/A
comp89503_c0	0	1.21839	0	2.47312	5.82929	0	0.0842932	-2.76855	0.0588505	1	N/A	N/A	N/A
comp128754_c0	4.06403	3.65518	6.18038	1.64875	1.16586	1.92151	1.43537	1.55327	0.0588957	1	N/A	N/A	N/A
comp132933_c0	77.2165	69.4485	77.8357	84.2428	115.42	94.3076	6.42009	-0.388951	0.058911	1	N/A	N/A	N/A
comp136503_c1	1.35468	4.87358	3.70823	6.59499	13.9903	3.84302	2.37665	-1.29775	0.0589386	1	N/A	N/A	N/A
comp127620_c0	33.8669	25.5863	24.7215	47.8137	38.893	33.9467	5.07006	-0.51941	0.0589449	1	N/A	N/A	N/A
comp119506_c0	1.35468	1.21839	2.47215	9.06812	3.49757	2.56201	1.54206	-1.5842	0.058989	1	N/A	N/A	N/A
comp151661_c0	14079.2	14905.8	16420.6	16893.1	18622.2	18465.3	14.0104	-0.24957	0.0591226	1	SPU_008779	Sp-Mapko1	0
comp107074_c0	9.48273	6.09197	7.41646	5.77062	1.16586	2.56201	2.30039	1.27531	0.0592164	1	SPU_014285	Sp-Tubb2a	0
comp146420_c3	54.3361	68.559	69.1585	46.165	54.0725	43.5926	5.79183	0.417143	0.059271	1	N/A	N/A	N/A
comp136547_c1	4.06403	4.86139	4.9443	2.47312	0	1.92151	1.37984	1.65812	0.0592863	1	N/A	N/A	N/A
comp144777_c0	700.693	559.011	537.73	596.311	340.745	469.565	9.04991	0.353704	0.0593036	1	SPU_024715	Sp-Cdx	0
comp126016_c0	5.4187	2.43679	1.23608	4.94625	9.32686	7.04553	2.21432	-1.22951	0.0593042	1	SPU_024529	Sp-Dnah5	0
comp25508_c0	4.06403	1.21839	1.23608	8.78783	5.82929	3.84302	1.87048	-1.5018	0.0594293	1	SPU_025184	Sp-Clect_48	7e-07
comp132996_c0	13.5468	10.9655	9.67848	30.1391	11.6586	16.0126	3.88943	-0.757719	0.0594715	1	SPU_002756	Sp-St6galnac2	0
comp147432_c1	8.12806	12.1839	12.3608	14.8387	29.1465	12.8101	3.84389	-0.797682	0.0595179	1	N/A	N/A	N/A
comp127965_c0	5.4187	2.43679	1.23608	9.77708	5.82929	5.76453	2.21609	-1.23305	0.0595467	1	N/A	N/A	N/A
comp113378_c0	1.35468	2.43679	0	4.12187	4.66343	4.48352	1.2414	-1.80721	0.0595712	1	N/A	N/A	N/A
comp594377_c0	13.5468	2.43679	6.18038	4.12187	3.49757	1.28101	2.22705	1.31626	0.0595846	1	N/A	N/A	N/A
comp136336_c0	12.1921	17.0575	18.5411	25.5556	23.3172	24.9796	4.30765	-0.627913	0.0596107	1	SPU_010641	Sp-Bax	0
comp125239_c0	0	1.21839	2.47215	4.94625	3.49757	4.48352	1.20313	-1.80852	0.0598077	1	N/A	N/A	N/A
comp136267_c0	112.438	107.133	111.049	150.49	163.208	111.941	6.9663	-0.364453	0.0598504	1	N/A	N/A	N/A
comp12726_c0	2.70935	1.21839	0	4.94625	4.66343	3.84302	1.2768	-1.77612	0.0598627	1	N/A	N/A	N/A
comp140455_c0	29.8029	24.3679	25.9576	13.19	20.9854	18.5746	4.43771	0.603141	0.0598812	1	SPU_015808	Sp-Hypp_116	5e-09
comp1229587_c0	1.35468	0	2.47215	4.12187	3.49757	5.12402	1.21896	-1.73554	0.0599563	1	N/A	N/A	N/A
comp10042_c0	0	0	0	5.77062	0	0.640503	-6.56468	-6.71752	0.0599628	1	SPU_021125	Sp-Hnmt_1	3e-16
comp144871_c1	794.111	607.979	718.123	955.475	751.839	883.298	9.60957	-0.289084	0.0599902	1	SPU_026026	none	9e-30
comp529465_c0	1.35468	1.21839	1.23608	4.94625	2.33172	5.12402	1.19602	-1.70303	0.0600077	1	N/A	N/A	N/A
comp325522_c0	9.48273	11.989	11.1247	8.24374	3.49757	5.12402	2.96635	0.950652	0.0600367	1	N/A	N/A	N/A
comp118231_c0	8.12806	9.74715	9.88861	4.94625	25.6489	19.8556	3.64101	-0.861669	0.0600396	1	SPU_009871	Sp-Slc10a2_6	1e-19
comp139627_c0	206.019	195.504	182.939	250.61	233.195	235.558	7.75581	-0.29961	0.0600556	1	SPU_006075	Sp-AadacL_1	3e-06
comp136935_c0	21.6748	13.4023	19.7772	36.2725	20.9854	26.9011	4.50133	-0.617512	0.0601892	1	N/A	N/A	N/A
comp138205_c0	90.7904	87.0543	77.8851	116.146	96.2416	113.997	6.58949	-0.351952	0.0602942	1	N/A	N/A	N/A
comp119131_c0	6.77338	4.87358	2.47215	2.47312	1.16586	1.28101	1.47415	1.52092	0.0603409	1	SPU_007584	Sp-March4L	4e-08
comp124821_c0	2.70935	1.21839	0	3.2975	5.82929	3.84302	1.25043	-1.72338	0.0603582	1	N/A	N/A	N/A
comp49_c0	1.35468	0	2.47215	5.77062	3.49757	3.84302	1.23948	-1.77658	0.0604029	1	N/A	N/A	N/A
comp141410_c1	9.48273	12.1839	11.1247	7.41937	2.33172	7.04553	2.96771	0.965145	0.0604139	1	N/A	N/A	N/A
comp131671_c0	13.5468	8.52876	11.1247	4.12187	4.66343	7.68603	2.96254	1.01123	0.0605499	1	SPU_000006	Sp-RigIL4	0
comp132931_c0	44.7043	15.8391	45.7348	70.0718	32.644	56.3643	5.43769	-0.581907	0.0605585	1	SPU_012667	Sp-Saa-a	0
comp149710_c0	13.5468	12.1839	7.41646	6.59499	5.82929	4.48352	2.98025	0.971196	0.0605671	1	N/A	N/A	N/A
comp150032_c0	0	1.21839	4.9443	11.261	2.33172	3.84302	1.7888	-1.50041	0.0605859	1	N/A	N/A	N/A
comp104524_c0	2.70935	6.09197	4.9443	0	2.33172	1.92151	1.34977	1.69234	0.0605951	1	N/A	N/A	N/A
comp145035_c4	602.926	639.657	679.842	549.783	503.651	543.787	9.19007	0.267363	0.0606457	1	SPU_000174	Sp-Slc30a3_1	3e-15
comp109100_c0	6.77338	15.8391	6.18038	5.77062	4.66343	3.84302	2.75667	1.01201	0.0607585	1	N/A	N/A	N/A
comp95936_c0	0	0	0	0	0	5.76453	-6.56468	-6.56415	0.0608491	1	N/A	N/A	N/A
comp27407_c0	0	0	0	0	0	5.76453	-6.56468	-6.56415	0.0608546	1	N/A	N/A	N/A
comp1549095_c0	0	0	0	0	0	5.76453	-6.56468	-6.56415	0.0608586	1	N/A	N/A	N/A
comp144311_c0	56.6525	37.5996	46.9709	74.2349	55.9612	60.2137	5.77244	-0.431132	0.0610077	1	SPU_014634	Sp-Slc16a12_6	0
comp137501_c0	16.2561	15.8391	16.069	29.5785	23.3172	21.1366	4.31502	-0.620193	0.0610136	1	N/A	N/A	N/A
comp138139_c0	155.815	141.041	127.254	94.5475	107.422	130.009	6.96666	0.353347	0.0611453	1	N/A	N/A	N/A
comp142485_c0	1402.86	938.48	1086.12	739.876	844.046	1132.51	9.99025	0.335428	0.0611808	1	N/A	N/A	N/A
comp146558_c1	139.518	85.2876	113.62	183.827	122.415	136.421	7.01142	-0.387369	0.0612338	1	SPU_028156	Sp-Hypp_2938	8.00001e-42
comp104563_c0	0	0	0	4.94625	0	0.640503	-6.56468	-6.51896	0.0612418	1	N/A	N/A	N/A
comp129330_c0	0	2.43679	1.23608	4.94625	5.82929	2.56201	1.2222	-1.86052	0.0612594	1	N/A	N/A	N/A
comp83757_c0	4.06403	10.9655	3.70823	3.2975	2.33172	1.92151	1.98728	1.31127	0.0613376	1	N/A	N/A	N/A
comp134482_c0	40.6403	35.3334	42.0266	24.7312	29.1465	29.4631	5.04684	0.501695	0.0613986	1	N/A	N/A	N/A
comp134439_c0	31.1575	53.6581	44.4987	68.4231	54.7953	54.4556	5.65895	-0.45835	0.0614122	1	N/A	N/A	N/A
comp131057_c0	5.4187	10.9655	6.18038	2.47312	1.16586	5.76453	2.27963	1.26279	0.0614553	1	N/A	N/A	N/A
comp140563_c1	13.5468	14.6207	3.70823	4.12187	5.82929	5.76453	2.8993	1.02025	0.0615068	1	N/A	N/A	N/A
comp132133_c0	5.4187	12.1839	7.50298	1.64875	3.49757	6.40503	2.505	1.11995	0.0615181	1	N/A	N/A	N/A
comp147740_c0	5318.61	6277.17	8584.7	8418.37	8685.54	7784.84	12.867	-0.302534	0.0615499	1	SPU_019632	Sp-Hyalin2	0
comp120669_c0	6.77338	0	2.47215	0	0	1.28101	0.198054	2.85148	0.0616229	1	N/A	N/A	N/A
comp557088_c0	2.70935	1.21839	0	2.47312	4.66343	5.75172	1.24588	-1.71429	0.0616823	1	N/A	N/A	N/A
comp1883237_c0	2.70935	6.09197	0	0	1.16586	0	0.0945937	2.91633	0.0617098	1	N/A	N/A	N/A
comp148808_c0	180.511	152.043	168.106	220.982	192.378	206.549	7.53684	-0.308225	0.0617229	1	N/A	N/A	N/A
comp23977_c1	6.77338	3.65518	3.70823	0	1.16586	3.20251	1.38928	1.69429	0.0617244	1	N/A	N/A	N/A
comp144157_c0	3323.72	2994.9	3637.81	3873.43	4226.39	3780.07	11.8239	-0.25482	0.0618073	1	SPU_001575	Sp-NotchL_7	0
comp23208_c0	0	2.43679	6.18038	0	1.16586	0	0.0793405	2.88582	0.0618552	1	SPU_015158	Sp-PolypL_948	1e-21
comp122817_c0	18.9655	15.8391	12.3608	11.5412	3.49757	12.1696	3.57785	0.793677	0.0618942	1	N/A	N/A	N/A
comp144008_c0	120.322	124.276	129.726	88.1916	93.4668	112.722	6.78988	0.346608	0.0619367	1	N/A	N/A	N/A
comp1043528_c0	0	2.43679	1.23608	4.12187	2.33172	6.40503	1.19582	-1.80776	0.0619493	1	N/A	N/A	N/A
comp148573_c0	9.48273	8.52876	6.18038	9.89249	16.322	16.6531	3.42417	-0.825365	0.0620019	1	N/A	N/A	N/A
comp53137_c0	4.06403	0	0	4.12187	3.47426	5.52113	1.28319	-1.69048	0.0620702	1	SPU_021164	none	1e-30
comp152394_c0	2427.31	2684.62	3489.07	3941.64	3393.8	3182.84	11.6305	-0.290323	0.0621383	1	SPU_026569	Sp-Notch1-21	0
comp142230_c2	178.817	103.563	149.899	231.649	159.723	172.302	7.36231	-0.382895	0.0621504	1	SPU_005904	Sp-Sr/So/Gpcr	0
comp111722_c0	10.8374	3.65518	4.9443	1.64875	1.16586	4.65005	2.00544	1.38065	0.0622109	1	N/A	N/A	N/A
comp134990_c2	9.48273	12.1839	3.70823	5.77062	3.49757	2.56201	2.5299	1.10093	0.0622595	1	N/A	N/A	N/A
comp145430_c2	64.2658	76.7588	58.0956	79.2389	88.6052	91.5343	6.24324	-0.381418	0.0622722	1	N/A	N/A	N/A
comp142862_c0	105.665	63.3565	79.1089	98.9249	109.591	114.65	6.56058	-0.381177	0.0623135	1	N/A	N/A	N/A
comp147116_c0	369.827	244.897	342.393	463.059	342.762	398.367	8.48324	-0.331295	0.062354	1	SPU_000208	Sp-Dspchd	0
comp143579_c0	1341.03	1373.97	1474.28	1877.22	1447.89	1712.76	10.5806	-0.266109	0.0623676	1	N/A	N/A	N/A
comp140476_c0	224.876	182.759	213.495	269.554	245.996	249.156	7.84379	-0.300008	0.0625152	1	SPU_002533	Sp-Melkl	1e-38
comp1013942_c0	1.35468	2.43679	1.23608	0	0	0	-6.56468	6.25234	0.0625283	1	N/A	N/A	N/A
comp1037760_c0	1.35468	2.43679	1.23608	0	0	0	-6.56468	6.25234	0.0625283	1	N/A	N/A	N/A
comp1054038_c0	2.70935	1.21839	1.23608	0	0	0	-6.56468	6.29092	0.0625283	1	N/A	N/A	N/A
comp105807_c1	1.35468	2.43679	1.23608	0	0	0	-6.56468	6.25234	0.0625283	1	N/A	N/A	N/A
comp1073302_c0	1.35468	2.43679	1.23608	0	0	0	-6.56468	6.25234	0.0625283	1	N/A	N/A	N/A
comp1116349_c0	2.70935	1.21839	1.23608	0	0	0	-6.56468	6.29092	0.0625283	1	N/A	N/A	N/A
comp1140634_c0	1.35468	1.21839	2.47215	0	0	0	-6.56468	6.2574	0.0625283	1	N/A	N/A	N/A
comp118998_c0	1.35468	2.43679	1.23608	0	0	0	-6.56468	6.25234	0.0625283	1	N/A	N/A	N/A
comp1220161_c0	2.70935	1.21839	1.23608	0	0	0	-6.56468	6.29092	0.0625283	1	N/A	N/A	N/A
comp1223162_c0	1.35468	2.43679	1.23608	0	0	0	-6.56468	6.25234	0.0625283	1	N/A	N/A	N/A
comp1266191_c0	1.35468	2.43679	1.23608	0	0	0	-6.56468	6.25234	0.0625283	1	N/A	N/A	N/A
comp1273266_c0	2.70935	1.21839	1.23608	0	0	0	-6.56468	6.29092	0.0625283	1	N/A	N/A	N/A
comp1340756_c0	1.35468	2.43679	1.23608	0	0	0	-6.56468	6.25234	0.0625283	1	N/A	N/A	N/A
comp135361_c1	1.35468	2.43679	1.23608	0	0	0	-6.56468	6.25234	0.0625283	1	N/A	N/A	N/A
comp14226_c0	1.35468	2.43679	1.23608	0	0	0	-6.56468	6.25234	0.0625283	1	N/A	N/A	N/A
comp1460340_c0	1.35468	2.43679	1.23608	0	0	0	-6.56468	6.25234	0.0625283	1	N/A	N/A	N/A
comp147632_c1	2.70935	1.21839	1.23608	0	0	0	-6.56468	6.29092	0.0625283	1	N/A	N/A	N/A
comp15243_c0	2.70935	1.21839	1.23608	0	0	0	-6.56468	6.29092	0.0625283	1	N/A	N/A	N/A
comp1548185_c0	1.35468	2.43679	1.23608	0	0	0	-6.56468	6.25234	0.0625283	1	N/A	N/A	N/A
comp1566987_c0	1.35468	2.43679	1.23608	0	0	0	-6.56468	6.25234	0.0625283	1	N/A	N/A	N/A
comp1593188_c0	2.70935	1.21839	1.23608	0	0	0	-6.56468	6.29092	0.0625283	1	N/A	N/A	N/A
comp1597096_c0	1.35468	1.21839	2.47215	0	0	0	-6.56468	6.2574	0.0625283	1	SPU_010113	Sp-Tatdn2	7e-11
comp1625451_c0	1.35468	1.21839	2.47215	0	0	0	-6.56468	6.2574	0.0625283	1	N/A	N/A	N/A
comp17046_c0	1.35468	1.21839	2.47215	0	0	0	-6.56468	6.2574	0.0625283	1	N/A	N/A	N/A
comp17219_c0	2.70935	1.21839	1.23608	0	0	0	-6.56468	6.29092	0.0625283	1	SPU_013152	Sp-Hypp_705	6e-38
comp1748938_c0	1.35468	2.43679	1.23608	0	0	0	-6.56468	6.25234	0.0625283	1	N/A	N/A	N/A
comp1785678_c0	1.35468	1.21839	2.47215	0	0	0	-6.56468	6.2574	0.0625283	1	N/A	N/A	N/A
comp1806229_c0	1.35468	2.43679	1.23608	0	0	0	-6.56468	6.25234	0.0625283	1	N/A	N/A	N/A
comp1839513_c0	1.35468	2.43679	1.23608	0	0	0	-6.56468	6.25234	0.0625283	1	N/A	N/A	N/A
comp1887615_c0	2.70935	1.21839	1.23608	0	0	0	-6.56468	6.29092	0.0625283	1	N/A	N/A	N/A
comp1894744_c0	1.35468	1.21839	2.47215	0	0	0	-6.56468	6.2574	0.0625283	1	N/A	N/A	N/A
comp19466_c0	2.70935	1.21839	1.23608	0	0	0	-6.56468	6.29092	0.0625283	1	N/A	N/A	N/A
comp19495_c0	2.70935	1.21839	1.23608	0	0	0	-6.56468	6.29092	0.0625283	1	SPU_000092	Sp-Kcnh1	0
comp20279_c0	1.35468	2.43679	1.23608	0	0	0	-6.56468	6.25234	0.0625283	1	SPU_010879	Sp-RtL_25	2e-15
comp2193738_c0	1.35468	1.21839	2.47215	0	0	0	-6.56468	6.2574	0.0625283	1	N/A	N/A	N/A
comp2193948_c0	1.35468	2.43679	1.23608	0	0	0	-6.56468	6.25234	0.0625283	1	N/A	N/A	N/A
comp2211803_c0	1.35468	2.43679	1.23608	0	0	0	-6.56468	6.25234	0.0625283	1	N/A	N/A	N/A
comp2249308_c0	1.35468	2.43679	1.23608	0	0	0	-6.56468	6.25234	0.0625283	1	SPU_019265	Sp-PolypL_115	2e-08
comp2587304_c0	1.35468	2.43679	1.23608	0	0	0	-6.56468	6.25234	0.0625283	1	N/A	N/A	N/A
comp2687567_c0	2.70935	1.21839	1.23608	0	0	0	-6.56468	6.29092	0.0625283	1	N/A	N/A	N/A
comp2719923_c0	2.70935	1.21839	1.23608	0	0	0	-6.56468	6.29092	0.0625283	1	N/A	N/A	N/A
comp2752478_c0	1.35468	2.43679	1.23608	0	0	0	-6.56468	6.25234	0.0625283	1	N/A	N/A	N/A
comp27616_c0	1.35468	2.43679	1.23608	0	0	0	-6.56468	6.25234	0.0625283	1	N/A	N/A	N/A
comp2768085_c0	2.70935	1.21839	1.23608	0	0	0	-6.56468	6.29092	0.0625283	1	N/A	N/A	N/A
comp2790381_c0	1.35468	1.21839	2.47215	0	0	0	-6.56468	6.2574	0.0625283	1	N/A	N/A	N/A
comp2790405_c0	2.70935	1.21839	1.23608	0	0	0	-6.56468	6.29092	0.0625283	1	N/A	N/A	N/A
comp2800274_c0	1.35468	1.21839	2.47215	0	0	0	-6.56468	6.2574	0.0625283	1	N/A	N/A	N/A
comp2857293_c0	1.35468	2.43679	1.23608	0	0	0	-6.56468	6.25234	0.0625283	1	N/A	N/A	N/A
comp2873574_c0	1.35468	2.43679	1.23608	0	0	0	-6.56468	6.25234	0.0625283	1	N/A	N/A	N/A
comp2876199_c0	2.70935	1.21839	1.23608	0	0	0	-6.56468	6.29092	0.0625283	1	N/A	N/A	N/A
comp3041351_c0	2.70935	1.21839	1.23608	0	0	0	-6.56468	6.29092	0.0625283	1	N/A	N/A	N/A
comp3071544_c0	1.35468	1.21839	2.47215	0	0	0	-6.56468	6.2574	0.0625283	1	N/A	N/A	N/A
comp3107617_c0	1.35468	2.43679	1.23608	0	0	0	-6.56468	6.25234	0.0625283	1	N/A	N/A	N/A
comp3171115_c0	2.70935	1.21839	1.23608	0	0	0	-6.56468	6.29092	0.0625283	1	N/A	N/A	N/A
comp3179010_c0	1.35468	2.43679	1.23608	0	0	0	-6.56468	6.25234	0.0625283	1	SPU_010930	none	7.00649e-43
comp3232888_c0	1.35468	1.21839	2.47215	0	0	0	-6.56468	6.2574	0.0625283	1	N/A	N/A	N/A
comp3265234_c0	2.70935	1.21839	1.23608	0	0	0	-6.56468	6.29092	0.0625283	1	N/A	N/A	N/A
comp3736286_c0	2.70935	1.21839	1.23608	0	0	0	-6.56468	6.29092	0.0625283	1	N/A	N/A	N/A
comp3736892_c0	2.70935	1.21839	1.23608	0	0	0	-6.56468	6.29092	0.0625283	1	N/A	N/A	N/A
comp3757588_c0	1.35468	2.43679	1.23608	0	0	0	-6.56468	6.25234	0.0625283	1	N/A	N/A	N/A
comp3806434_c0	1.35468	2.43679	1.23608	0	0	0	-6.56468	6.25234	0.0625283	1	N/A	N/A	N/A
comp38185_c0	1.35468	1.21839	2.47215	0	0	0	-6.56468	6.2574	0.0625283	1	N/A	N/A	N/A
comp38860_c1	1.35468	1.21839	2.47215	0	0	0	-6.56468	6.2574	0.0625283	1	N/A	N/A	N/A
comp39400_c0	2.70935	1.21839	1.23608	0	0	0	-6.56468	6.29092	0.0625283	1	N/A	N/A	N/A
comp3947809_c0	1.35468	2.43679	1.23608	0	0	0	-6.56468	6.25234	0.0625283	1	N/A	N/A	N/A
comp4243749_c0	1.35468	1.21839	2.47215	0	0	0	-6.56468	6.2574	0.0625283	1	N/A	N/A	N/A
comp4543866_c0	1.35468	2.43679	1.23608	0	0	0	-6.56468	6.25234	0.0625283	1	N/A	N/A	N/A
comp631063_c0	2.70935	1.21839	1.23608	0	0	0	-6.56468	6.29092	0.0625283	1	N/A	N/A	N/A
comp6500_c1	1.35468	2.43679	1.23608	0	0	0	-6.56468	6.25234	0.0625283	1	N/A	N/A	N/A
comp6844_c0	1.35468	1.21839	2.47215	0	0	0	-6.56468	6.2574	0.0625283	1	N/A	N/A	N/A
comp75301_c0	1.35468	2.43679	1.23608	0	0	0	-6.56468	6.25234	0.0625283	1	N/A	N/A	N/A
comp87548_c1	1.35468	2.43679	1.23608	0	0	0	-6.56468	6.25234	0.0625283	1	N/A	N/A	N/A
comp89312_c0	2.70935	1.21839	1.23608	0	0	0	-6.56468	6.29092	0.0625283	1	N/A	N/A	N/A
comp89934_c0	1.35468	1.21839	2.47215	0	0	0	-6.56468	6.2574	0.0625283	1	N/A	N/A	N/A
comp91961_c2	1.35468	1.21839	2.47215	0	0	0	-6.56468	6.2574	0.0625283	1	SPU_022371	Sp-Rej6	4e-07
comp135353_c0	63.6698	68.2301	61.8038	46.9893	34.9757	59.5924	5.78651	0.452463	0.0625356	1	N/A	N/A	N/A
comp449205_c0	4.06403	9.74715	4.9443	11.5412	11.6586	12.1696	3.10187	-0.915188	0.0625425	1	N/A	N/A	N/A
comp152445_c0	1014.56	1178.19	1056.42	1454.19	1269.49	1184.98	10.2142	-0.266604	0.0626275	1	SPU_015272	Sp-Efcab6	0
comp138934_c0	12.1921	14.6207	21.0133	37.9212	12.8244	24.9796	4.32625	-0.662977	0.0628068	1	SPU_008194	Sp-Boule	0
[truncated: 63,536 more rows]
