# Supplementary material for: Experimental Approach Reveals the Role of alx1 in the Evolution of the Echinoderm Larval Skeleton
Source: PLoS One. 2016 Feb 11;11(2):e0149067. doi: 10.1371/journal.pone.0149067 (PMC4750990; doi:10.1371/journal.pone.0149067)
Supplement: S2 Dataset — (GZ) [file pone.0149067.s002.gz › datasetS2.xls]

## Sheet: datasetS2.txt
gene_ID	FPKM values						comments
	egfp1	egfp2	egfp3	alx1_1	alx1_2	alx1_3
comp53483_c0_seq1	68.31	104.64	65.58	0.16	0	0.07	EGFP injected
comp53483_c0_seq2	0	0	0.02	20.74	31.76	16.33	Hpalx1 injected
comp100000_c0	0.44	0	0.35	0	0.18	0.18
comp100011_c0	0	0.36	0	0	0.38	0.37
comp100015_c0	0.61	0	0.09	0.21	0.19	0
comp1000179_c0	0	0	0	0	0	0
comp10001_c0	0.71	0	0	0	0	0
comp1000285_c0	0	0	0	0.63	0	0
comp100028_c0	0.49	0.36	0.56	0	0.38	0
comp10002_c0	0	0	0	0.42	0.38	0.36
comp100037_c0	0.42	0.53	0.38	0	0.43	0
comp10003_c0	0	0	0.4	0	0	0
comp1000404_c0	0.17	0	0.12	0.56	0.25	0
comp100042_c0	0.53	0.19	0.25	0.34	0.1	0.1
comp1000446_c0	0.16	0.23	0.12	0.26	0	0.23
comp100049_c0	1.47	0.84	1	1.2	1.78	0.94
comp10004_c0	0.34	0.17	0	0	0.17	0.17
comp100051_c0	0	0.48	0	0.38	0.52	0.5
comp100051_c1	0	0	0.25	0.18	0.62	0
comp1000541_c0	0	0	0	0.61	2.13	0
comp100055_c0	0	0.44	0	0.53	0	0
comp100056_c0	0.83	1.19	0.83	1.43	0.84	1.21
comp100059_c0	0.14	0	0.11	0.22	0	0.43
comp1000614_c0	0	0	0	0.61	0	0
comp100063_c0	0.57	0.33	0.26	0	0.53	0.34
comp100064_c0	0.16	0	0.12	0.54	0.25	0
comp100071_c0	0.68	0	0.1	0.23	0.21	0
comp100082_c0	0	0	0	0	0	0.48
comp10008_c0	0.14	0	0	0	0.21	0.41
comp100092_c0	0.88	0.63	0.33	0.38	0	0
comp100093_c0	0	0	0	0	0	0.91
comp100094_c0	0.27	0	0.2	0	0	0.39
comp100097_c0	0.6	0.43	1.57	0	1.83	2.61
comp10009_c0	0	0	0.41	0	0	0
comp1001055_c0	0.27	0.2	0.2	0.23	0.42	0.4
comp100108_c0	0	0	0.24	0	0.25	0.24
comp100109_c0	0	0	0.34	0	0	0.33
comp1001128_c0	0.23	0	0	0	0	0
comp100114_c0	0	0	0	0	0	0
comp100114_c1	0	0	0	0	0	0
comp100118_c0	0.26	0.13	0.53	0.6	0.82	0.13
comp1001243_c0	0.47	0	0.24	0.4	0.36	0
comp1001276_c0	0.25	0	0	0.42	0	0
comp100129_c0	0.44	0.63	0.44	0	0.22	0.43
comp10012_c0	0	0	0	0	0.76	0.37
comp100130_c0	0	0	0.6	0	0	0
comp100131_c0	0.19	0.56	0.29	0.33	0.3	0
comp1001353_c0	0	0.24	0.25	0.29	0.26	0
comp100139_c0	0	0	0	0	0	0
comp100143_c0	0.36	0	0	0	0	0
comp100147_c0	2.78	1.49	1.31	0.61	1.06	0.5
comp100157_c0	0.28	0	0.21	0.24	0.22	0
comp100158_c0	0.15	0	0.34	0.25	0.23	0.22
comp100159_c0	0	0	0	0	0	0.36
comp100159_c1	0.27	0	0.2	0	0	0
comp10015_c0	0.14	0	0.21	0.24	0	0
comp100167_c0	0.44	0.29	0.41	0.16	0.23	0.59
comp100168_c0	0.23	0.17	0.26	0.19	0.09	0.26
comp10016_c0	0.23	0	0.17	0	0.35	0
comp100170_c0	0.22	0.16	0.24	0.55	0.17	0.49
comp1001722_c0	0	0	0.38	0	0	0.37
comp100173_c0	0.86	0.5	0.65	0.59	0.53	1.54
comp100176_c0	0.33	0	0.5	0	0.52	0.13
comp1001786_c0	0.59	0.21	0.22	0.5	0	0
comp10017_c0	0	0	0	0	0	0
comp1001829_c0	0.34	0.66	0.13	0.19	0.18	0.52
comp100182_c0	0	0	0.26	0	0	0.5
comp100185_c0	0.41	0.15	0.31	0	0.16	0.15
comp100186_c0	0.09	0.13	0.46	0.73	1.07	0.52
comp100187_c0	0.27	0.39	0.1	0.91	0.41	0.2
comp100188_c0	0.35	0	0.39	0.3	0.53	0.52
comp10018_c0	0.23	0.34	0.09	0	0	0.35
comp100190_c0	0.06	0.36	0.14	0.1	0.29	0
comp1001936_c0	0.27	0	0.2	0	0	0
comp100195_c0	1.34	0.79	1.52	2.3	1.89	1.04
comp100196_c0	0.33	0	0.12	0.28	0.5	0.24
comp100204_c0	0	0.63	0.16	0.37	0.17	0.16
comp100204_c1	0.76	0.52	0.37	0	0.19	0.59
comp100208_c0	0	0.63	0.16	0	0.33	0.32
comp10020_c0	0.17	0	0.13	0.58	0.26	0
comp100212_c0	0.19	0	0.14	0.32	0	0
comp1002177_c0	0.34	0.49	0.19	0.14	0.39	0
comp100218_c0	5	5.84	5.55	4.24	4.92	3.95
comp100220_c0	0.2	0.57	0.3	0.68	0	0
comp100225_c0	0	0.35	0.36	0	0.74	0
comp100246_c0	0.83	0	0.24	0.24	0	0.24
comp100247_c0	0.28	0.14	0.21	0.16	0.73	0.28
comp10024_c0	0	0	0	0	0	0.45
comp1002521_c0	0	0.62	0.16	0.74	0.33	0
comp100254_c0	0	0	0.22	0	0.96	1.34
comp1002559_c0	0	0	0	0	0	0
comp100258_c0	0.75	0.36	0.19	0	0.38	0.73
comp10025_c0	0	0.21	0.21	0.24	0.66	0
comp100262_c0	0.29	0.14	0.29	0.32	0.37	0.29
comp100264_c0	1.47	1.6	2.31	2.7	2.27	1.84
comp1002667_c0	0.86	0	0.22	0	0	0.84
comp100271_c0	0.08	0.12	0.19	0.42	0	0.12
comp100282_c0	0.34	0.37	0.26	0.28	0.52	0.26
comp100289_c0	0	0.45	0.47	0.54	0	0
comp100289_c1	0.26	0.57	0.59	0.22	0.4	0.2
comp10028_c0	0	0	0.36	0	0.36	0
comp100305_c0	0	0	0	0	0	0
comp1003091_c0	0.58	0	0.66	0.51	0	0
comp100319_c0	0.25	0	0.19	0	0.76	0.36
comp100322_c0	0.67	0.46	0.09	0.53	0.24	0.72
comp100323_c0	0	0.33	0	0.39	0	0.34
comp100327_c0	0.33	0	0.12	0.14	0.25	0.49
comp1003280_c0	0.3	0	0.23	0	0	0.88
comp10033_c0	0.25	0.73	0.19	0	0	0
comp1003480_c0	0.14	0.21	0	0.49	0.22	0
comp10034_c0	0.15	0.22	0.34	0.51	0	0
comp1003529_c0	0.12	0	0	0.21	0	0.37
comp100354_c0	0.56	0.43	0	0	0.43	1.22
comp100355_c0	0.21	0.15	0.31	0.17	0.32	0
comp100357_c0	0.57	0.56	0.77	0.32	0.1	0.1
comp100359_c0	0.97	0.94	1.47	0.55	1.25	1.69
comp10035_c0	0.15	0	0.23	0	0.48	0
comp100362_c0	0.43	0.09	0.3	0.36	0.1	0.43
comp100365_c0	0	0	0	0	0	0.27
comp100367_c1	0.47	0.51	0.18	0.4	0.18	0.18
comp100370_c0	0.33	0.71	0.74	0.84	1.01	0.24
comp100371_c0	0.22	0.26	0.13	0.29	0.48	0.07
comp100372_c0	0.43	1.85	0.48	0	0	0
comp100375_c0	0.91	0	0.41	0	0.56	0.54
comp100376_c0	0.52	0.37	0.53	0	0.4	0.38
comp1003822_c0	0	0.9	0.79	0.36	0	0.31
comp100382_c0	0.36	0.24	0.15	0.22	0.36	0.45
comp100382_c1	0.41	0.36	0.31	0.41	0.38	0.38
comp1003838_c0	0	0	0.19	0	1.14	0
comp1003862_c0	0	0.65	0.34	0.19	0.17	0.5
comp100387_c0	0.16	0	0.58	0	0.95	0
comp100388_c0	0.17	0.49	0.38	0	0	0
comp100391_c0	0	0.46	0	0	0	0
comp1003924_c0	0.43	0	0.25	0.56	0.33	0.16
comp100393_c0	0.23	0.66	0	0.39	0.35	0
comp100394_c0	0.33	0.24	0.53	0.28	0.82	0.38
comp100397_c0	0	0.39	0	0	0.42	0.8
comp10039_c0	0.21	0.15	0.08	0.18	0.33	0.16
comp1004023_c0	0.17	0.25	0.26	0.29	0	0
comp100402_c0	0.49	0	0.37	0.42	0	0
comp100403_c0	0.28	0.4	0.83	0	0.85	0.41
comp100403_c1	0.31	0.45	0.58	0	0	0.46
comp100404_c0	0.74	0	0.56	0.75	0.8	0.22
comp100407_c0	0	0	0.41	0	0	0
comp10040_c0	0.23	0	0.17	0.4	0	0
comp100413_c0	0.15	0	0.45	0.25	0	0.44
comp1004164_c0	0	0	0.45	0.34	0	0
comp100416_c0	2.92	1.63	2.87	1.77	3.56	2.08
comp100419_c1	0	0	0.38	0	0.39	0
comp10041_c0	0	0	0	0	0	0
comp100423_c0	0.15	0	0.33	0.75	0.45	0
comp100426_c0	0.2	0.19	0.45	0	0.2	0.69
comp100428_c0	0	0	0	0	0	0
comp10042_c0	0.7	0	0.08	0	0	0
comp100438_c0	0.33	0.9	0.25	0.37	0.85	0.5
comp10043_c0	0	0	0	0.39	0	0
comp1004458_c0	0	0	0.24	0.56	0	0
comp100445_c0	0.3	0.44	0.45	0.34	0.15	0.3
comp100447_c0	0.09	0.25	0.42	0.21	0.39	0.07
comp100454_c0	0.13	0.51	0.38	0.84	0	1.08
comp100456_c0	0.38	0.25	0.17	0.13	0	0.68
comp100460_c0	0.42	0.3	0.32	0.73	0	0
comp100466_c0	0.3	0	0.23	0	0	0
comp100468_c0	0.12	0.18	0	0.21	0.19	0
comp100473_c0	0.29	0.28	0.43	0.16	0.3	0.72
comp100474_c0	0.21	0	0.24	0.36	0.66	0
comp100478_c0	0.19	0	0.37	0	0	0.15
comp100479_c0	0.13	0.19	0.29	0.44	0.4	0.2
comp100488_c0	0.5	0.54	0.56	0.21	0.38	0
comp100492_c0	0	0	0	0	0	0
comp100495_c0	0.71	0	0.18	0	0	0.36
comp100500_c0	0.27	0.6	0.21	0	0	0
comp100506_c0	0.29	0	0.35	0.39	0.27	0
comp100514_c0	0.3	0	0	0	0	0.43
comp100516_c0	0.14	0.5	0.42	0.59	0.11	0.21
comp10051_c0	0	0.29	0	0.34	0.31	0.29
comp1005241_c0	0.52	0	0.26	0.3	0	0.52
comp100527_c0	0.36	0.17	0.09	0.2	0.37	0
comp10052_c0	0.25	0	0	0	0	0
comp100530_c0	0.23	0.67	0.17	0	0	0.34
comp100534_c0	1.12	0.4	0	0	0.86	0
comp10053_c0	0.17	0.36	0.13	0	0	0.13
comp100553_c0	0	0	0	0	0	0
comp1005548_c0	0	0.38	0	0	0.41	0
comp100559_c0	0.14	0.2	0.32	0.24	0.22	0
comp100561_c0	1.23	1.48	0.62	1.06	0.32	0.3
comp100563_c0	0.06	0.09	0.24	0.32	0.1	0.29
comp100565_c0	0.24	0.52	0.27	0	0	0.09
comp100572_c0	0	0.28	0.15	0.34	0.3	0
comp100590_c0	0.34	0.07	0.48	0.66	0.38	0.37
comp1005942_c0	0	0	0	0	0	0
comp100595_c0	0.21	0.46	0.48	0.18	0.16	0.32
comp1005962_c0	0.16	0.23	0.36	0.27	0.25	0.48
comp100608_c0	0.26	0	0.59	0	0	0
comp100609_c0	0	1.54	0.23	0	1.17	2.5
comp100609_c1	0	0.62	0.49	0	0.66	0.32
comp100613_c0	0	0	0	0	1.42	0.45
comp1006163_c0	0.67	0.48	0.38	0	0	0.25
comp100618_c0	0.46	0.4	0.62	0.49	0.42	0.74
comp100618_c1	1.17	1.03	0.9	1.17	1.15	0.58
comp1006203_c0	0	0	0	0.35	0.31	0
comp100621_c0	0	0	0	0	0.55	0
comp100621_c1	0.24	0.34	0.36	0.41	0.37	0
comp1006235_c0	0.1	0	0.31	0.52	0.31	0.15
comp100626_c0	0.29	0	0.44	0.25	0.23	0.22
comp10063_c0	0.2	0.29	0.15	0	0	0
comp1006429_c0	0.18	0.26	0	0.3	0	0
comp100643_c0	0.16	0.24	0	0	1	0
comp100644_c0	0.14	0.63	0.38	0.46	0	0.15
comp100648_c0	0.45	0	0	0.39	0.34	0.33
comp100649_c0	0.06	0.27	0.38	0.21	0.29	0.09
comp100649_c1	0.28	0.21	0.11	0.08	0.37	0.07
comp10064_c0	0.13	0.09	0.29	0.11	0	0.1
comp100653_c0	0.14	0.4	0.63	0.35	0.54	0.21
comp1006554_c0	1.15	0.71	0.25	0	0	0
comp100655_c0	0	0.26	0	0.31	0.28	0
comp100656_c0	0.21	0	0.16	0.73	0	0
comp100659_c0	0.08	0.24	0.38	0.28	0.26	0.25
comp100663_c0	0	0	0.12	1.07	0.97	0.47
comp100665_c0	0	0	0	0	0.33	0
comp100666_c0	1.22	0.35	0.74	0.42	0.75	0.36
comp1006677_c0	0	0.4	0	0	0	0.4
comp100669_c0	0.69	0	0	0.6	0	0
comp100673_c0	0	0	0	0	0	0
comp10067_c0	0.13	0.38	0.1	0	0	0
comp100694_c0	0.09	0.13	0.13	0.45	0.27	0.13
comp100695_c0	0.12	0	0.36	0	0	0.71
comp100700_c0	0.61	0.44	0.11	0	0.94	0
comp100700_c1	0.51	0	0	0	0	0
comp10070_c0	0.18	0	0.14	0	0.28	0
comp100711_c0	0.58	0.56	0	0.33	0	0.57
comp100711_c1	0.2	0	0.45	0	0.93	0.59
comp100716_c0	0.3	0.22	0.23	0.25	0	0.45
comp100717_c0	0.21	0.6	0	0	0	0.31
comp100717_c1	0	0	0	0.52	0	0
comp100717_c2	0	0.21	0.21	0	0.44	0.21
comp100717_c3	0.23	0	0	0	0.35	0
comp100722_c0	1.37	1.18	0.95	1.78	1.5	0.63
comp100726_c0	0.39	0.2	0.3	0	0	0.39
comp100729_c0	0	0	0.27	0	0	0.52
comp10073_c0	0	0	0	0	0	0
comp1007475_c0	0	0.27	0.97	0	0	0
comp100750_c0	0.09	0.26	0.07	0.29	0.47	0.2
comp1007526_c0	0	0.23	0	0	0.24	0.23
comp100755_c0	0.25	0.44	0.19	0.42	0.08	0.31
comp10075_c0	0.11	0.33	0	0.38	0	0.34
comp100761_c0	0.95	0	0.96	0.27	0.49	0.24
comp100767_c0	0.89	0	0.5	0	0.35	0
comp10076_c0	0.29	0	0	0	0	0.42
comp100773_c0	0.33	0.31	0.5	0.39	0.49	0.35
comp1007776_c0	0	0	0	0.45	0	0.38
comp100777_c0	0.18	0.35	0.14	0.3	0.09	0.24
comp10077_c0	0.24	0	0	0	0.38	0.18
comp100780_c0	0.31	0	0.23	0.26	0	0.46
comp10078_c0	0	0	0	0	0.35	0
comp1007904_c0	0	0	0	0	0	0.37
comp100794_c0	0	0.79	0.22	0	0.65	0.35
comp100794_c1	0.06	0.36	0.42	0.21	0.1	0
comp1007957_c0	0	0.38	0.4	0	0.4	0
comp100799_c0	0	0.14	0.07	0	0.15	0
comp10079_c0	0	0.3	0.15	0	0	0.3
comp1007_c0	0	0.9	0	0	0.48	0.46
comp100800_c0	0.15	0.11	0.33	0.31	0.57	0.39
comp100800_c1	0	0.24	0	0	0.25	0.24
comp100801_c0	0.11	0	0.08	0.19	0.17	0.33
comp100803_c0	0.26	0.5	0.3	0.69	0	0.73
comp100813_c0	0	0	0.22	0	0.44	0
comp100814_c0	0.29	0.23	0.26	0.62	0.37	0.57
comp100814_c1	0.18	0.13	0.13	0.15	0.14	0.13
comp100817_c0	0	0	0	0.29	0	0
comp100828_c0	0.22	0.32	0.25	0	0	0.33
comp1008316_c0	0	0	0.28	0	0	0.54
comp100831_c0	0.3	0.1	0.4	0.64	0.91	0.32
comp100834_c0	0.29	0.62	0.22	0.73	0.66	0.21
comp100837_c0	0	0.42	0.33	0.24	0.89	0
comp100837_c1	0.16	0.23	0	0	0.25	0
comp100839_c0	0.14	0.4	0.31	0	0.21	0.41
comp10083_c0	0.14	0	0.21	0.47	0.11	0.11
comp100859_c0	0.19	0.55	0.64	0	0	0
comp10085_c0	0.31	0	0.23	0	0	0
comp100860_c0	0.62	0.11	0.35	0.39	0	0.58
comp100862_c0	0	0.28	0.15	0	0	0.29
comp100868_c0	0.05	0.16	0.04	0.18	0.33	0.16
comp10086_c0	0	0	0	0	0.57	0
comp100872_c0	0	0	0.15	0.32	0.32	0.61
comp100875_c0	0	0.75	0	0	0	0
comp100876_c0	0.74	0.27	0.14	0.32	0.29	0.28
comp1008783_c0	0	0	0	0	0	0.37
comp1008821_c0	0	0	0	0	0.46	0
comp100889_c0	0.07	0.2	0.43	0.35	0.54	0.53
comp1008905_c0	0.26	0.75	0.2	0	0.4	0
comp100894_c0	0.21	0	0.32	0	0	0.95
comp100895_c0	0.14	0.21	0.32	0.72	0.66	0.21
comp100906_c0	0	0.3	0.16	0	0	0
comp100909_c0	0.5	0.96	0.25	0.28	0	0.49
comp10090_c0	0.34	0	0.13	0.29	0.26	0
comp100911_c0	0.26	0.26	0.2	0	0.27	0.27
comp1009181_c0	0	0	0.17	0	0	0.68
comp100918_c0	0.34	0.38	0.13	0.14	0	0.65
comp10091_c0	0	0	0.24	0	0.25	0.24
comp10091_c1	0	0	0.19	0.43	0	0.37
comp100920_c0	0	0	0.41	0.95	0	0
comp100929_c0	0.95	0.15	0.36	0	0.16	0.08
comp1009337_c0	0	0	0	0	0	0.36
comp100935_c0	0.05	0.08	0.19	0.09	0.16	0.24
comp100938_c1	0.55	0.35	0.22	0.2	0.24	0.31
comp100941_c0	0.5	0.12	0.38	0	0.51	0.5
comp100944_c0	0.35	0.67	0.77	0.76	0.43	0.68
comp1009516_c0	0.26	0.37	0.39	0.45	0	0
comp100954_c0	0	0	0	0	0	0
comp1009566_c0	0.13	0	0.4	0	0.2	0.4
comp100958_c0	0.27	0	0.3	0	0.1	0.1
comp10095_c0	0	0	0	0	1.11	0
comp1009603_c0	0.19	0	0.14	0.32	0.29	0.55
comp1009636_c0	0.19	0	0.29	0	0	0
comp100963_c0	0.4	0.5	0.26	0.09	0.35	0.17
comp100967_c0	0.14	0.4	0	0	1.08	0.21
comp10096_c0	0	0.47	0.49	0	0	1.43
comp100975_c0	0	0.29	0.14	0	0.31	0.15
comp100986_c0	0.19	0	0.43	0.33	0.29	0
comp1009951_c0	0.27	0.13	0.07	0.15	0.14	0.14
comp101004_c0	0	0	0.52	0	0	0.34
comp101006_c0	0.19	0	0.07	0	0	0.14
comp101008_c0	0.25	0.36	0.66	0	0.38	0.19
comp101011_c0	0.21	0.31	0.16	0.37	0.33	1.26
comp101012_c0	0	0.43	0.21	0	0	0
comp101015_c0	0	0	0.53	0	0.54	0
comp101017_c0	0.23	0.15	0.19	0.38	0.44	0.2
comp1010185_c0	0.35	0	0	0	0	0.51
comp101018_c0	0.39	0.19	0.15	0.22	0.31	0.1
comp101020_c0	0.18	0	0.48	0.76	0.56	0.41
comp101022_c0	0.45	0.39	0.67	0.6	1.1	0.67
comp101023_c0	0.2	0	0.15	0	0.6	0.29
comp10102_c0	0	0.38	0	0.45	0.4	0
comp101030_c0	0.12	0.72	0.55	0.21	0.77	0.19
comp101031_c0	0	0	0	0.91	0	0
comp101034_c0	0.66	0	0.1	0.23	0	0
comp101035_c0	0.64	0	0.12	0.27	0	0
comp101037_c0	0	0.21	0.54	0	0.44	0.21
comp10103_c0	0	0.25	0.26	0	0.54	0
comp1010418_c0	0	0	0	0	0	0
comp101043_c0	0	0	0	0.65	0.59	0
comp1010513_c0	0	0.43	0.22	0.52	0	0
comp1010516_c0	0	0	0	0	0	0.52
comp101058_c0	0	3.23	1.21	1.12	0.98	1.87
comp101060_c0	0	0	0.29	0	0	0.87
comp101062_c0	0	0	0	0.49	0.43	0
comp101063_c0	0	0.2	0	0.23	0.21	0.82
comp101068_c0	0	0	0	0	0	0
comp101074_c0	1.09	0.89	0.8	0.86	1.13	0.93
comp101075_c0	0.14	0.1	0.48	0.47	0.22	0.21
comp1010781_c0	0	0	0.16	0.71	0	0
comp101081_c0	0	0	0.24	0	0	0.46
comp1010823_c0	0	0	0	0	0.5	0
comp101083_c0	0	0	0.14	0	0.87	0.84
comp101084_c0	0.25	0	0	0.43	0.38	0
comp1010899_c0	0	0	0.2	0	0	0
comp101094_c0	1.36	1.18	0.82	0.47	1.67	1.2
comp101097_c0	0.18	0	0.27	0	0	0
comp101099_c0	0.39	0.57	0.29	0.44	0.2	0.2
comp1011002_c0	0	0.38	0.2	0	0	0
comp101104_c0	0.22	0	0.15	0	0.34	0
comp1011071_c0	0.35	0.25	0.46	0.29	0.13	0
comp101110_c0	0.15	0.21	0.22	0.25	0.23	0.22
comp101117_c0	1.01	0.05	0.07	0.16	0	0.05
comp101130_c0	0.1	0.53	0.24	0.52	0.08	0.4
comp101134_c0	0.45	0.27	0.23	0.5	0.41	0.29
comp101138_c0	0.19	0.5	0.14	0.23	0.43	0.18
comp10113_c0	0	0	0	0	0	0.84
comp101142_c0	0	0	0.49	0.37	0	0
comp10114_c0	0	0	0	0	0.46	0
comp101151_c0	0.36	1.05	0.55	0	1.12	0.27
comp1011521_c0	0	0	0	0	0	0.32
comp1011543_c0	0	0.49	0	0	0.52	0
comp1011544_c0	0.27	0.39	0	0.21	0.42	0.8
comp101163_c0	0	0.76	0.2	0.46	0	0
comp101166_c0	0	0.39	0	0	0	0.4
comp1011732_c0	0.22	0	0.33	0.38	0.68	0.33
comp1011769_c0	0.31	0	0	0	0	0.45
comp101176_c0	1.21	0.23	0.4	0.26	0.33	0.23
comp101177_c0	0.34	0.2	0.36	0.23	0.32	0.52
comp101186_c0	0.22	0.22	0.5	0.25	0.23	0.34
comp101187_c0	0	0	0	0	0	0
comp10118_c0	0.19	0.09	0.1	0.11	0.29	0.1
comp101193_c0	0.22	0	0	0.39	0	0
comp101197_c0	0	0	0.27	0	0	0
comp10119_c0	0.2	0.29	0	0	0	0
comp101201_c0	0.9	0.32	0.17	0	0	0
comp10120_c0	0	0	0.3	0.22	0	0
comp101210_c0	0.59	0.2	0.78	0.34	1.27	0.1
comp101212_c0	0.14	0.34	0.33	0	0.22	0.65
comp101216_c0	0.27	0.19	0.1	0.23	0.41	0.6
comp101221_c0	0.13	0	0.48	0.87	0.59	1.15
comp101222_c0	0.52	0.19	0.39	0.22	0	0.77
comp101224_c0	0.25	0	0.26	0.66	0.08	0.3
comp1012251_c0	0.23	0	0.29	0.39	0.36	0.35
comp101225_c0	0.17	0.48	0.13	0.57	0	0
comp10122_c0	0	0	0	1.09	0	0
comp101237_c0	0	0	0	0	0	0
comp1012410_c0	0	0	0.35	0	0	0
comp101242_c0	0.14	0.2	0.26	0	0.1	0.1
comp1012431_c0	0.48	0.21	0.4	0.24	0.07	0.36
comp101248_c0	0.56	0.54	0.28	0	0.29	0.28
comp10124_c0	0	0.34	0.36	0.41	0	0
comp101250_c0	0.24	0.17	0.18	0.6	0.19	0
comp10125_c0	0.43	0	0.08	0.18	0.33	0
comp1012606_c0	0.24	0.34	0.18	0	0	0
comp101261_c0	0.28	0.46	0	0.49	0	0
comp101263_c0	0.26	0.25	0.33	0.58	0.4	0
comp101264_c0	0.45	0.33	0.51	0.25	0.23	0.23
comp101267_c0	0.54	0.16	0.33	0.18	0	0.16
comp101271_c0	0.11	0.61	0.31	0.13	0.23	0.12
comp101278_c0	0.16	0.23	0.47	0	0	0
comp101284_c0	0.13	0.5	0.2	0.23	0.21	0.4
comp101285_c0	0.26	0.15	0.39	0.17	0.48	0.23
comp1012927_c0	0	0	0	0	0	0
comp101293_c0	0.61	0.22	0.35	0.26	0.47	0.23
comp101294_c0	0	0	0.52	0.61	0	0
comp101296_c0	0.19	0.55	0.57	0.16	0.15	0.28
comp10129_c0	0.17	0	0.13	0	0	0
comp10130_c0	0.25	0	0	0.44	0	0
comp101312_c0	0.4	0.29	0.45	0.17	0.15	0.45
comp101314_c0	0.66	0.38	1.19	1.11	1	0
comp101317_c0	0.19	0	0.15	0.33	0.3	0.29
comp10131_c0	0	0	0.49	0	0	0
comp10132_c0	0	0	0	0	0	0.44
comp101330_c0	0.34	0.49	0.26	0	0.52	0
comp101332_c0	0.25	0	0.19	0.43	0	0
comp101334_c0	0	0	0	0	0	0
comp101334_c1	0	0.14	0.07	0.16	0.15	0.29
comp101337_c0	0.4	0.29	0.41	0.34	0.1	0.31
comp101340_c0	0.17	0.37	0.06	0	0.26	0.13
comp101348_c0	0.96	0	0	0	0	0
comp10134_c0	0	0.5	0	0	0	0
comp101367_c0	0.27	0.27	0.34	0.15	0	0
comp101368_c0	0.45	0.4	0.21	0.61	0.14	0.14
comp10136_c0	0	0.24	0	0.29	0.26	0.25
comp10136_c1	0	0	0.34	0	0	0
comp101371_c0	0.37	0	0.34	0.31	0.14	0
comp101371_c1	0.12	0	0	0	0	0.19
comp101376_c0	0.36	0.14	0.22	0.05	0.61	0.2
comp101376_c1	0.28	0.41	0.21	0.49	0	0
comp10137_c0	0.28	0	0.21	0	0	0
comp101380_c1	0.12	0	0.27	0.2	0.18	0
comp101386_c0	0	0	0	0	0	0
comp1013942_c0	0	0	0	0.38	0.67	0.32
comp101395_c0	0	0	0.23	0	0.46	0.44
comp101398_c0	0	0.36	0.19	0	0.38	0.36
comp10139_c0	0.08	0.12	0.13	0.14	0.39	0.38
comp101403_c0	0.29	0.12	0.31	0.34	0.25	0.19
comp101405_c0	0	0	0	0	0	0
comp101406_c0	0.59	0.43	0	0.25	0.46	0
comp1014081_c0	0	0	0	0	0	0
comp10140_c0	0.12	0.17	0.18	0	0	0
comp10141_c0	0	0	0	0	0	0
comp1014218_c0	0	0.25	0	0	0	0.52
comp1014234_c0	0	0	0.45	0	0	0
comp101425_c0	0.22	0.25	0.16	0.51	0.4	0.2
comp101425_c1	0.21	0.23	0.12	0.18	0.33	0.16
comp1014276_c0	0	0	0	0	0	1.52
comp101427_c0	0.11	0	0.08	0.37	0.17	0.33
comp101427_c1	0.18	0	0.14	0	0	0
comp101431_c0	0	0	0	0	0	0
comp1014345_c0	0.6	0	0	0	0.46	0
comp101438_c0	1.08	0.31	0.16	1.48	0	0.64
comp101450_c0	0	0.47	0.5	0	0	0
comp101452_c0	0.11	0	0.08	0	0.17	0
comp101467_c0	0	0.52	0.54	0.63	0.55	0
comp1014690_c0	0	0	0	0	0	0
comp101470_c0	0	0.67	0.23	0	0.61	0.69
comp1014712_c0	0	0.32	0	0	0	0
comp101472_c0	0.41	0.21	0.41	0	0.22	0
comp101473_c0	0	0.4	0.21	0.48	0	0.41
comp101478_c0	0	0	0.24	0	0.98	0
comp101485_c0	1.31	1.88	1.48	1.72	0.5	0.95
comp101485_c1	1.59	3.47	4.21	2.93	5.74	3.19
comp101485_c2	3.66	2.8	3.08	1.85	3.3	3.18
comp101486_c0	1.64	0.59	1.39	1.75	1.57	0.61
comp101489_c0	0	0	0.22	0	0.45	0
comp101504_c0	1.21	1.73	2.71	1.73	1.86	1.28
comp1015068_c0	0	0	0	0	0	0
comp101507_c0	0	0.54	0	0.42	0.19	0.18
comp10150_c0	0	0	0.13	0.3	0	0.26
comp101511_c0	2.17	1.21	1.38	1.42	1.54	2.24
comp10151_c0	0.17	0	0.13	0	0	0
comp10152_c0	0	0	0.19	0	0.38	0
comp101539_c0	0.89	0	0.3	0.17	0	0.15
comp10153_c0	0.15	0	0.11	0	0	0
comp101540_c0	0	0	0	0	0.54	0
comp1015424_c0	0	0	0	0	0	0
comp101547_c0	0	0.66	0.11	0	0.47	0
comp101551_c0	0.16	0.23	0.12	0	0.49	0.24
comp101556_c0	0.22	0.21	0.27	0.36	0.67	0.22
comp101556_c1	0.12	0	0.27	0	0	0.18
comp101560_c0	0.21	0	0.48	0.37	0.33	0
comp101561_c0	0.63	0.79	0.34	0.15	0	0.28
comp101568_c0	0	0.2	0	0.23	0.21	0
comp101569_c0	0.71	0.51	0.8	0	1.08	0
comp10157_c0	0.32	0	0.73	0	0	0.47
comp10158_c0	0	0	0	0	0.42	0.4
comp101609_c0	0	0	0	0	0	0.41
comp101614_c0	0	0	0	0	0.47	0
comp101618_c0	0.69	0	0.52	0	0.53	0.34
comp101618_c1	0.44	0	0	0.25	0	0
comp101618_c2	0.65	0.16	0.16	0.37	0.17	0.33
comp101623_c0	0	0	0	0	0	0
comp101623_c1	0	0	0	0	0	0.29
comp1016259_c0	0.34	0.48	0	0	0.51	0.98
comp101626_c0	0.35	0.38	0.2	0.58	0.27	0.26
comp10162_c0	0.19	0	0	0	0	0
comp10162_c1	0	0	0	0	0	0.37
comp101633_c0	0.31	0	0.23	0.54	0.47	0
comp101634_c0	0	0.3	0.08	0	0.16	0.15
comp10163_c0	0.07	0	0.28	0.12	0.23	0
comp101642_c0	0.44	0	0.22	0	0.23	0.22
comp101645_c0	0.19	0.14	0.21	0.32	0.29	0
comp101649_c0	0	0.27	0.28	0	0	0.83
comp10164_c0	0.16	0	0.12	0	0	0
comp10164_c1	0	0	0.2	0	0	0.38
comp101650_c0	0.31	0.23	0.82	1.06	0	0.46
comp101650_c1	0.8	0.57	0.9	1.02	0.92	0.88
comp101654_c0	0	0.39	0.72	0.23	0.83	1.01
comp101655_c0	1.96	0.69	1.65	2.27	1.13	1.14
comp101657_c0	0.34	0.49	0.26	0.59	0	0
comp101658_c0	0.51	0.25	0.15	0.79	0.31	0.52
comp101659_c0	0	0	0.08	0.19	0.34	0.17
comp101659_c1	0	0	0.3	0.68	1.03	0.4
comp101672_c0	0.46	0.34	0.17	0.2	0	0.35
comp101679_c0	0	0	0	0	0	0.46
comp101681_c0	0	0.34	0.18	0.41	0	0
comp101683_c0	0	0	0	0	0	0
comp101683_c1	0.27	0	0.22	0	0.41	0
comp101683_c2	0.53	0.19	0.3	0.45	0.41	0
comp1016916_c0	0	0	0	0	0	0
comp101692_c0	2.32	1.35	2.34	1.18	2.58	2.45
comp101697_c0	0.46	0.5	0.35	0.39	0.53	0.52
comp101704_c0	0.79	0.57	0.69	0.45	0.81	0.2
comp101704_c1	0.87	0.84	0.22	0	0	0.85
comp101709_c0	0.67	0.97	0.38	0.29	0.26	0.25
comp101714_c0	0.26	0	0.19	0	0	0
comp101715_c0	0.26	0.37	0	0.89	0	0
comp101718_c0	0.7	0	0.26	0	0	0
comp10172_c0	0.14	0.2	0.2	0	0	0
comp101731_c0	0.31	0	0.31	0.18	0.32	0.31
comp101731_c1	0	0.33	0.17	0	0	0
comp101731_c2	0.36	0.26	0.14	0.31	0.55	0
comp101733_c0	0.32	0.61	0.19	0	0	0
comp1017390_c0	0.25	0	0.19	0.43	0	0.37
comp10173_c0	0	0.28	0	0	0.3	0
comp101742_c0	0	0	0	0	0	0
comp101745_c0	0	0.32	0.17	0	0	0.65
comp1017481_c0	0	0.22	0.23	0.26	0	0
comp10174_c0	0.83	0	0	0	0.32	0
comp101752_c0	0.48	0.46	0.36	0.27	0	0.71
comp101753_c0	0.29	0.42	0.22	0	0.44	0
comp101757_c1	0	0	0	0.5	0.88	0
comp101761_c0	0.28	0.27	0.17	0.23	0.28	0.14
comp10176_c0	0	0	0.12	0.27	0	0
comp10176_c1	0	0.35	0	0	0	0
comp101771_c0	0.3	0.47	0	0	1.51	0.91
comp101783_c0	2.15	1.63	1.58	2.04	2.6	4.29
comp101784_c0	0.55	0.16	0.42	0.19	0.34	0.5
comp101786_c0	0	0.89	0.46	0.26	0.24	0
comp101787_c0	0	0	0	0	0	0
comp101788_c0	0.34	0	0.13	0	0	0.25
comp101788_c1	0	0	0	0	0	0
comp10178_c0	0	0	0.21	0	0	0
comp101790_c0	0.34	0.49	0.99	0.5	0.29	0.28
comp101791_c0	1.22	3.06	1.38	2.65	1.4	3.99
comp101795_c0	0	0	0	0.5	0.44	0.42
comp10179_c0	0	0	0.16	0	0.32	0
comp101812_c0	0.25	0	0.19	0	0.2	0.19
comp101814_c0	0.21	0.31	0	0	0.33	0
comp101825_c0	1.07	0.26	0.13	0	0.83	0
comp101825_c1	0	0	0	0	0	0.51
comp101827_c0	0.27	0	0.2	0	0.41	0
comp101827_c1	0	0	0.12	0	0	0
comp101828_c0	0	0	0	0	0	0
comp101830_c0	0.22	0.32	0.33	0.46	0.17	0.33
comp101832_c0	0.35	0	0.26	0.3	0	0
comp1018357_c0	0.28	0	0.11	0.24	0.43	0
comp101836_c0	0.44	0.22	0.37	0.25	0.08	0.3
comp10184_c0	0	0.3	0	0	0	0
comp10184_c1	0.1	0.3	0	0.35	0	0.16
comp101853_c0	0.44	0.21	0	0.25	0	0.22
comp101854_c0	0.22	0.08	0.16	0.09	0.25	0
comp101857_c0	0	0.46	0	0	0.48	0
comp10185_c0	0	0	0.14	0	0.58	0.28
comp101865_c0	0	0	0	0	0.8	0
comp101871_c0	0.36	0.34	0.27	0.2	0.18	0
comp101873_c0	0	0	0	0	0	0.69
comp1018852_c0	0.67	0.32	0	0	0	0
comp10188_c0	0.28	0.4	0	0	0	0
comp1018941_c0	0	0	0	0	0	0
comp101894_c0	0.38	0.28	0.25	0.56	0.29	0.36
comp10189_c0	0.3	0	0	0	0	0
comp101901_c0	0.13	0.36	0.47	0.64	0	0.19
comp101905_c0	0.77	0.56	0	0	0.3	0.29
comp101906_c0	0.5	2.17	0.19	1.74	0	0
comp101909_c0	0	0	0.69	0	0	0
comp101913_c1	0.74	1.06	0.37	0.42	0	1.45
comp101916_c0	0.63	0.46	0.12	0	0	0.23
comp101923_c0	0	0.32	0.17	0	0	0.33
comp101923_c1	0.12	0.51	0.53	0	0.18	0.18
comp1019268_c0	0	0	0	0.42	0	0
comp101926_c0	0.27	0	0	0	0	0
comp10192_c0	0	0	0.25	0	0	0
comp1019327_c0	0.5	0.29	0.15	0.17	0.46	0.15
comp101938_c0	0.75	0	0.19	0	0.39	0
comp10193_c0	0	0.55	0	0.32	0.29	0.28
comp1019410_c0	0.25	0	0.19	0.21	0.59	0.19
comp1019425_c0	0	0.5	0	0.61	0	0
comp101953_c0	0.21	0	0.16	0	0	0
comp101954_c0	0.25	0	0.19	0	0.77	0
comp101954_c1	0	0	0	0	0	0
comp101955_c0	0.25	0.37	0.13	0.29	0.52	0
comp101961_c0	0	0	0	0	0	0
comp101962_c0	0.24	0.18	0.18	0.62	0.37	0.18
comp10196_c0	0	0.52	0.14	0.31	0	0
comp101971_c0	0.32	0.45	0.12	0.14	0.48	0.37
comp101972_c0	0	0.59	0	0.7	0	0
comp101978_c0	0	1.11	0.19	0	0	0
comp101981_c0	0	0.38	0	0	0	0
comp101984_c0	0	0	1.01	0.66	0	0.28
comp102007_c0	0	0.37	0.1	0	0	0.19
comp102008_c0	0.18	0.13	0.4	0	0.28	0.54
comp10200_c0	0.35	0	0	0	0	0
comp1020115_c0	0	0	0	0	0.41	0
comp102014_c0	0	0	0.19	0	0	0
comp102017_c0	0.31	0	0	0	0	0.9
comp1020190_c0	0.16	0.24	0	0	0	0.24
comp102022_c0	1.26	2.09	0.82	2.47	1.66	0.54
comp102023_c0	0	0	0	0	0	0.37
comp102031_c0	0.55	0.27	0.55	0.31	0.28	0
comp102040_c0	0.48	0.37	0.39	0.38	0.24	0.62
comp102048_c0	0	0.45	0.46	0	0	0.23
comp10204_c0	0.25	0	0	0	0	0
comp10205_c0	0	0	0	0.31	0	0.27
comp102064_c0	0	0	0.16	0.36	0	0
comp102066_c0	0	0	0	0	0	0
comp102070_c0	0	0	1.02	0	2.07	0.49
comp102075_c0	0.3	0.53	0.28	0.12	0.35	0
comp102077_c0	0	0.35	0.19	0.42	0	0
comp102079_c0	1.42	1.07	1.32	1	1.14	1.1
comp10207_c0	0	0	0.43	0	0	0
comp102080_c0	0	0	0	0	0	0.32
comp102081_c0	0.49	0.28	0.24	1.08	0.9	0.1
comp102081_c1	0.2	0.58	0.23	0.34	0.15	0.3
comp102089_c0	0.27	0	0.41	0.93	0.41	0
comp10208_c0	0	0.29	0.61	0.35	0.31	0
comp102093_c0	0.13	0.19	0.37	0.33	0.4	0.69
comp102093_c1	0.32	0.46	0	0	0	0
comp102095_c0	0.28	0.51	0.63	0.23	0.43	0.11
comp102102_c0	0.14	0	0.11	0	0	0
comp102105_c0	0.15	0.11	0.06	0.26	0	0.35
comp102105_c1	0.28	0	0	0	0	0
comp102105_c2	0.31	0.36	0.14	0.21	0.29	0.28
comp102111_c0	0	0.47	0.25	0	0	0
comp102113_c0	0	0	0.13	0.29	0.53	1.03
comp102115_c0	0.53	0	0.38	0.28	0.29	0.79
comp102137_c0	2.97	1.78	2.98	2.56	2.65	2.91
comp10213_c0	0	0.35	0	0	0	0
comp102142_c0	0	0	0.3	0.22	0.2	0.2
comp1021455_c0	0.19	0.28	0.23	0	0.12	0.18
comp102148_c0	1.23	1.23	1.14	0.48	2.33	1.42
comp102152_c0	0.27	0	0.2	0	0.41	0.79
comp102155_c0	0.38	0	0.14	0	0	0
comp102156_c0	0	0	0	0	0.3	0
comp102164_c0	0	0	0	0	0.51	0.48
comp102170_c0	0.2	0.57	0.4	0.22	0.41	0.3
comp102170_c1	0	0	0	0	0	0
comp102171_c0	0.37	0.8	0.21	0.31	0.28	0.55
comp102173_c0	0	0.59	0.2	0.35	0	0.4
comp102173_c1	0.11	0.31	0.32	0.53	0.16	0
comp102177_c0	0	0	0	0	0	0
comp10217_c0	0.7	0	1.05	0	0	0
comp102182_c0	0.5	0.49	0.38	0	0	0
comp102184_c0	0.13	0.66	0.2	0.11	0.1	0.2
comp10218_c0	0.29	0	0	0	0	0
comp10219_c0	0.32	0.91	0	0	0	0
comp102209_c0	0.2	0.86	0.15	0.33	0.15	0.15
comp10221_c0	0	1	0	0	0	0
comp1022237_c0	0	0.33	0	0	0	0.68
comp102226_c0	2.8	3.54	2.55	0.63	2.59	2.52
comp102226_c1	1.51	1.81	1.14	1.56	1.76	1.26
comp102227_c0	0.16	0.23	0.12	0	0.25	0.72
comp102228_c0	0	0.38	0	0	0.41	0
comp102228_c1	0.11	0.16	0.09	0.19	0	0.17
comp102230_c0	0.35	0.51	1.06	0	0	0
comp102234_c0	0.37	0.27	0	0	0	0
comp102235_c0	0	0	0	0	0	0
comp1022361_c0	0	0	0	0	0	0
comp102241_c0	0	0.42	0	0	0	0
comp1022530_c0	0.24	0	0.55	0	0	0
comp102253_c0	0	0	0	0.59	0	0
comp102254_c0	5.12	6.58	7.5	7.45	7.41	5.52
comp1022613_c0	0	0	0.28	0.63	0.28	0
comp102261_c1	0.34	0.5	0.43	0	0.18	0
comp102267_c0	0.67	0	0.75	0	0	0.97
comp102267_c1	0.27	0.38	0	0.46	0.81	0
comp1022690_c0	0.29	0	0.22	0	0	0
comp10226_c0	0	0.32	0.25	0	0.17	0.5
comp10226_c1	0	0	0	0	0	0
comp102270_c0	0	0	0	0	0	0
comp102273_c0	0.08	0	0.13	0.28	0.39	0.25
comp102273_c1	0	0	0	0	0.35	0
comp102275_c0	0.44	0.48	0.5	0.37	0.51	0.66
comp102276_c0	0	0	0	0	0	0
comp1022780_c0	0	0	0	0	0	0.38
comp102280_c0	0	0	0.15	0	0	0.61
comp102285_c0	0.2	0.28	0.74	0.67	0	0
comp102289_c0	0.3	0.44	0.23	0.34	0.63	0.15
comp10228_c0	0	0.37	0	0	0.39	0
comp102292_c1	0.23	0.33	0.34	0	0.17	0.68
comp102293_c0	0.6	0.29	0.49	0.76	0.31	0.31
comp102294_c0	0	0.62	0.16	0.37	0	0
comp102299_c0	0.28	0	0	0.49	0.43	0
comp102300_c0	0	0.38	0.38	0.43	1.56	0
comp102304_c0	0.39	0.19	0.1	0.44	0.79	0.19
comp10230_c0	0.19	0	0.28	0.32	0	0
comp102311_c0	0	0	0.22	1	0.44	0.42
comp102317_c0	0.2	0	0	0	0.3	0
comp102317_c1	0.4	0.97	0.1	0	0.62	0.4
comp10231_c0	0	0	0.19	0	0.38	0.37
comp10231_c1	0.24	0	0	0	0	0
comp102322_c0	0	0	0	0	0.53	1.01
comp102325_c0	0	0	0	0	1.01	0
comp10232_c0	0	0	0	0	0	0
comp102336_c0	5.38	2.86	3.57	4.64	2.54	4.83
comp10233_c0	0	0	0	0	0	0
comp102342_c0	0.64	0.51	0.37	0.34	0.23	0.53
comp102343_c0	0	0.3	0.48	0	0.32	0
comp102350_c0	0	0.71	0.27	0	0.19	0.36
comp102351_c0	0.32	0	0	0	0	0
comp102358_c0	0.17	0.49	0.13	0.87	0.26	0.51
comp10235_c0	0	0	0.47	0	0	0
comp10235_c1	0	0.38	0	0	0	0
comp102361_c0	0.4	0.19	0	0	0.2	0
comp102368_c0	0.31	0.45	0.46	0.17	0	0.15
comp102368_c1	0	0	0.32	0	0.16	0
comp10236_c0	0.93	0	0	0.17	0	0.16
comp102378_c0	2.43	3.08	1.83	1.55	1.64	1.59
comp10237_c0	0.28	0.3	0.05	0.23	0	0.1
comp1023820_c0	0	0	0.48	0.36	0	0
comp102383_c0	0	0.15	0.31	0.88	0.48	0.47
comp102387_c0	0	0.83	0.87	0.5	0.44	0
comp10238_c0	0	0	0.24	0	0	0
comp102392_c0	0.29	0	0.33	0.25	0	0.44
comp102398_c0	0.2	0.35	0.33	0.26	0.12	0.12
comp102405_c0	0	0	0.26	0	0.53	0.5
comp102406_c0	0.28	0.2	0	0.71	0	0
comp102414_c0	0	0.36	0.36	0.41	1.82	0.7
comp102415_c0	0	0.4	0	0	0.84	0.4
comp102426_c0	0	0.42	0.4	0.68	0.36	0.27
comp10242_c0	0	0	0.46	0	0	0
comp102433_c0	0	0	0	0.4	0.36	0
comp102434_c0	0.56	0.8	0.34	0	0.85	0.33
comp102435_c0	0.34	0.33	0.48	0.19	0	0
comp102436_c0	0.43	0.42	0.44	0.25	0	0.22
comp102437_c0	0.22	0	0	0	0	0
comp102438_c0	0.37	0	0.17	0.13	0.35	0.11
comp10243_c0	0.26	0.15	0.24	0.26	0.25	0.08
comp102443_c0	0.48	0	0	0	0	0
comp102448_c0	4.26	3.87	4.77	4.86	4.51	4.96
comp102451_c0	0.12	0.17	0.44	0.39	0	0.7
comp102451_c1	0.3	0	0	0	0	0.23
comp102453_c0	0.33	0.24	0.37	0	0.5	0.73
comp102457_c0	0.26	0.38	0.6	0.91	0	0.39
comp102458_c0	0.38	0.38	0.4	0.44	0.14	0.4
comp102461_c0	0.18	0.26	0.14	0	0.8	0
comp102463_c0	0	0.26	0.27	0.31	0.28	0
comp102468_c0	0.58	0.36	0.25	0.14	0.13	0.38
comp102471_c0	0.09	0.6	0.27	0.38	0.14	0.28
comp102476_c0	0.34	0.5	0.09	0.19	0.89	0
comp102479_c0	0.28	0.13	0.35	0.16	0.14	0.28
comp102485_c0	0.28	0	0.11	0.24	0.21	0
comp10248_c0	0	0	0	0	0	0.42
comp102494_c0	0.7	0.34	0.88	2.02	0.36	0.35
comp102497_c0	0.49	0.72	0.19	0.52	0.48	0.47
comp10249_c0	0.16	0.23	0	0	0	0.48
comp102503_c0	0	0	0	0	0	0.41
comp102503_c1	0	0	0.33	0	0	0.32
comp102509_c0	0.24	0.35	0.36	0.2	0	0.18
comp102511_c0	0.48	0.35	0.31	0	0.09	0.45
comp102511_c1	0.43	0.13	0.3	0.2	0.61	0.56
comp1025161_c0	0.27	0	0.2	0	0	0.39
comp1025167_c0	0	0	0	0	0	0.95
comp102516_c0	2.45	1.72	1.72	1.99	2.67	1.51
comp1025190_c0	0.19	0.55	0.43	0.33	0	0
comp10251_c0	0.11	0	0.08	0.56	0	0
comp102529_c0	0.26	0.19	0.1	0	0.5	0.29
comp1025315_c0	0.49	0	0	0.42	0	0
comp102531_c0	0	0	0	0	0	0
comp102534_c0	1.66	2.4	1	1.13	1.02	1.48
comp102537_c0	0.08	0.24	0.06	0.14	0.13	0
comp102538_c0	0	0	0	0.39	0	0.33
comp102540_c0	0.35	0.5	0	0.59	0	0
comp102540_c1	0.21	0.23	0.28	0.18	0.16	0.24
comp102540_c2	0.05	0.23	0.16	0.17	0.24	0.16
comp1025446_c0	0.23	0.17	0.13	0	0.45	0.44
comp102547_c0	0.94	0	0	0.56	0.47	0
comp10254_c0	0.16	0	0.24	0.27	0	0
comp102550_c0	0.27	0.2	0.31	0.38	0.35	0.28
comp102551_c0	0.15	0.51	0.42	0.25	0.7	0.23
comp102551_c1	0.12	0.34	0.22	0.2	0.46	0
comp102554_c0	0	0	0.26	0	0	0.51
comp102555_c0	0	0	0.19	0	0	0
comp1025561_c0	0.22	0.32	0.17	0	0	0
comp1025593_c0	2.07	0	0	0.51	0	0
comp102560_c0	0.84	0	0	0	0.43	0
comp1025637_c0	0	0	0.23	0.52	0	0.88
comp102563_c0	1.01	0.29	0.61	0.35	0.62	0.3
comp1025670_c0	0.12	0.18	0.64	0	0.19	0.18
comp1025693_c0	0	0.42	0	0.51	0	0
comp10256_c0	0.23	0.67	0.35	0	0	0
comp102570_c0	0.18	0.52	0.4	0.3	0.27	0.53
comp102571_c0	0.18	0.26	0.09	0.68	0.54	0.27
comp102573_c0	0.35	0	0.09	0.59	0.18	0.17
comp102574_c0	0.41	0	0	0.23	0.63	0
comp1025768_c0	0	0	0.25	0	0	0.49
comp1025807_c0	0.2	0.15	0.15	0.42	0.31	0.31
comp1025830_c0	0.09	0.27	0.21	0.16	0.14	0.56
comp1025844_c0	0.19	0	0.43	0	0	0.28
comp102585_c0	0.41	0.59	0.31	0.23	0.22	0
comp1025860_c0	0.85	0.21	0.32	0.24	0	0.21
comp102586_c0	0.18	0.26	0.4	0.92	0	0.27
comp102586_c1	0.11	0	0.08	0	0.16	0.32
comp102588_c0	0	0	0.69	0.53	0.28	0.27
comp1025896_c0	0.33	0	0	0	0	0
comp10258_c0	0	0	0	0	0	0
comp10258_c1	0	0	0	0	0	0
comp1025929_c0	0	0	0.25	0.57	0	0
comp102593_c0	0.24	0	0.18	0	0	0
comp102599_c0	0.35	0	0.26	0	0	0
comp102602_c0	0.25	0.5	0.35	0	0.89	0.64
comp1026074_c0	0.24	0.36	0.32	0.31	0.38	0.09
comp1026088_c0	0.59	0.43	0.31	0.39	0.09	0.18
comp10260_c0	0.2	0	0	0	0.16	0.15
comp102612_c0	1.05	1.53	1.29	0.45	1.22	0.39
comp102615_c0	0.31	0.38	0.08	0.44	0.41	0.16
comp102616_c0	0.3	0	0	0	0.45	0
comp1026176_c0	0.22	0	0	0	0.34	0
comp1026182_c0	0.27	0	0.2	1.38	0.81	0
comp102618_c0	0.48	0.7	0.36	0	0	0
comp102619_c0	2.95	2.64	4.34	3.81	4.92	4.01
comp10261_c0	0.07	0	0.26	0.12	0.43	0
comp10262_c0	0.09	0.13	0.07	0.3	0.14	0.13
comp102633_c0	1.85	2.22	2.09	1.07	1.89	0
comp1026375_c0	0	0.79	0	0	0.56	0
comp102640_c0	0.12	0	0.09	0.21	0.57	0
comp102643_c0	0	0.41	0.43	0	0	0
comp1026458_c0	0.42	0.31	0.56	0.71	0.16	0.16
comp102646_c0	0.3	0.12	0.06	0.28	0.4	0.13
comp1026477_c0	0.3	0.14	0.52	0.33	0.15	0.15
comp1026482_c0	0.48	0.34	1.08	0.41	0	0
comp1026484_c0	0.24	0.07	0.25	0.16	0.22	0.15
comp1026497_c0	0.15	0.43	0.11	0.25	0.23	0
comp102652_c0	0.25	0	0.28	0.31	0.1	0.09
comp1026594_c0	0.16	0.46	0.24	0.27	0.25	0
comp102659_c0	0.9	0	1.13	0.52	0.92	0
comp10265_c0	0	0	0	0	0	0
comp102665_c0	0	0.32	0	0	0	0
comp1026676_c0	0	0	0.18	0	0	0
comp102668_c0	0.4	2	1.42	0.67	1.53	1.04
comp10266_c0	0	0	0	0	0.32	0.31
comp102671_c0	0.16	0.47	0.24	0.55	0	0
comp1026772_c0	0.19	0	0.29	0	0.29	0
comp1026782_c0	0	0.71	0.37	0	0	0
comp10267_c0	0.14	0	0	0	0.43	0.21
comp102683_c0	0.13	0.09	0.26	0.54	0.1	0.19
comp102686_c0	0.34	0	0.26	1.78	0	0
comp10268_c0	0.11	0.26	0.17	0.19	0	0
comp102690_c0	0	0	0	0	0	0
comp102694_c0	0.2	0.1	0.1	0.34	0	0.2
comp1026960_c0	0.25	0	0.09	0.1	0	0.37
comp102696_c0	1.01	0.39	1.21	0.8	0.41	0.65
comp1026994_c0	0	0.22	0.11	0.26	0	0.23
comp1027047_c0	0	0	0.46	1.06	0.47	0.44
comp102704_c0	0.61	0	0.42	0.3	0.42	0.41
comp102706_c0	0	0	0	0.38	0.69	0.34
comp102708_c0	0.4	0.47	0.41	1.75	0.5	0.59
comp10270_c0	0.32	0	0.24	0.27	0.25	0.24
comp1027101_c0	0.32	0	0	0	0	0
comp1027114_c0	0	0	0	0	0	0
comp1027134_c0	0.23	0.34	0.53	0	0.36	0.34
comp1027140_c0	0.21	0.31	0.16	0.18	0.33	0.16
comp1027156_c0	0	0.37	0.19	0	0	0
comp102717_c0	0.28	0.27	0.14	0.31	0.43	0.7
comp1027187_c0	0	0	0.97	0	0	0
comp1027195_c0	0.67	0	0.34	0	0.34	0.66
comp102719_c0	0	0.46	0.39	0	0.49	0.47
comp102722_c0	0.54	0.28	0.14	0	0.29	0
comp1027238_c0	0	2.34	0	0	0	0
comp102723_c0	0.54	0.52	0.27	0.31	0	0.27
comp1027284_c0	0.98	0	0	0	0.5	0.47
comp102728_c0	0	0.4	0.1	0	0	0.2
comp1027314_c0	0	0.21	0.11	0.25	0.46	0.22
comp1027348_c0	0	0.21	0.11	0.99	0.45	0.22
comp1027360_c0	0.17	0.72	0.62	0	0.51	0.25
comp10273_c0	0.32	0.31	0	0.18	0	0
comp102741_c0	0.31	0	0.23	0.26	0.48	0
comp102749_c0	0.08	0.24	0.38	0.71	0.52	0
comp10274_c0	0.33	0	0	0	0	0
comp10274_c1	0.42	0	0	0	0.32	0
comp1027514_c0	0	0	0.12	0	0	0.49
comp102753_c0	0.11	0	0.25	0.19	0	0.5
comp102754_c0	0	0	0.44	0.45	0	0.48
comp102757_c0	0.16	0.23	0	0	0	0.23
comp1027582_c0	0	0.64	0.55	0.5	0	0.22
comp1027621_c0	0.3	0.15	0.46	0.25	0.55	0.08
comp102763_c0	0.08	0.23	0.24	1.88	0	0.36
comp102764_c0	0.18	0	0	0	0.28	0.54
comp102764_c1	0	0	0	0	0	0
comp102766_c0	0.95	1.91	1.54	0.86	1.36	1.11
comp102766_c1	0.85	1.39	1.2	0.54	0.66	0.32
comp102767_c0	0.91	0.15	0.08	0.17	0.08	0.08
comp102771_c0	0.34	0.48	0	0	0	0
comp102778_c0	0.3	0.44	0.26	0.22	0.4	0.66
comp10277_c0	0	0	0.35	0	0	0
comp102788_c0	0.27	0	0	0	0.41	0
comp1027906_c0	0.31	0	0.23	0.54	0	0
comp102790_c0	0.22	0	0.08	0	0.72	0.18
comp102791_c0	0.19	1.1	0.43	0.33	1.46	1.13
comp102791_c1	0.3	0.19	0.35	0.5	0.26	0.4
comp102791_c2	0	0	0.26	0.29	0	0
comp102791_c3	0	0.68	0	0	0	0
comp1027925_c0	0.14	0.1	0.26	0.23	0.85	0.21
comp102794_c0	0.14	0.21	0.22	0.25	0.22	0
comp1027964_c0	0	0	0.25	0	0.99	0.47
comp102797_c0	0.27	0	0.62	0.95	0.42	0.4
comp102799_c0	1.02	0.49	0.26	0	0.52	0
comp10279_c0	0.27	0.38	0.4	0	0	0
comp102800_c0	0.33	0.24	0.12	0.51	0.18	0.25
comp1028011_c0	0.14	0	0.21	0	0.21	0.41
comp102803_c0	0.31	0	0	0	0	0
comp1028057_c0	0.48	0.52	0	0.2	0.19	0.18
comp102806_c0	0.32	1.36	0	0	0	0.46
comp102811_c0	0.18	0.26	0.4	0.3	1.09	0.26
comp102811_c1	0	0	0	0	0	0
comp102811_c2	0	0.6	0	1.79	0.64	0.62
comp102817_c0	0	0.42	0	0	0	0.43
comp102818_c0	0.51	0.37	0.38	0.22	0.39	0.57
comp10281_c0	0.12	0.18	0.18	0.41	0.19	0.18
comp1028243_c0	0	0	0	0	0	0
comp102826_c0	0.17	0	0.13	0.3	0	0.78
comp1028287_c0	0.69	0.49	0	0	0	0.5
comp1028293_c0	0.14	0	0.11	0	0.66	0.64
comp102829_c0	0.13	1.15	0	0.22	0.41	0.2
comp102830_c0	0.7	0.41	0.21	0.12	0.22	0.42
comp102835_c0	0.19	0.55	0.29	0.66	0.29	0.57
comp102837_c0	1.77	0.69	1.87	1.8	0.91	1.24
comp102840_c0	0.24	0	0.36	0	0	0
comp102845_c0	0.36	0	0	0	0	0
comp1028475_c0	0.22	0	0	0.37	0	0
comp1028494_c0	0.59	0.85	0.09	0.4	0	0
comp102851_c0	0.22	0	0.34	0.38	0	0.17
comp102854_c0	0.97	0	0	0	0	0.24
comp102855_c0	0.29	0	0	0	0.44	0
comp1028596_c0	0.14	0.1	0.11	0.48	0	0
comp1028627_c0	0.22	0.16	0.34	0.19	0.17	0.17
comp102862_c0	0.3	0.22	0.06	0	0	0.34
comp102864_c0	0	0	0	0	0	0.43
comp102867_c0	0.3	0.28	0.41	0.45	0.25	0.38
comp10286_c0	0	0	0	0.32	0	0.28
comp102873_c0	0.19	0	0.56	0	0	0
comp102877_c0	0	0.38	0	0	0	0
comp1028821_c0	0	0.11	0.28	0	0.12	0.34
comp102885_c0	0	0.2	0.11	0	0.43	0.21
comp1028866_c0	0.26	0.38	0.3	0.45	0	0.59
comp102886_c0	0.14	0.42	0.22	0	0	0
comp10288_c0	0	0.5	0	0	0.26	0
comp1028902_c0	0	0	0.23	0	0.24	0
comp102892_c0	0.57	0	0.85	0	0	0
comp1028961_c0	0.23	0.32	0.51	0	0.35	0.66
comp102897_c0	0.89	0	0.17	0.38	0	0
comp102900_c1	0	1.15	0	0	0	0
comp102904_c0	0	0	0.67	0	0	0
comp102905_c0	0.14	0.59	0.2	0.46	0.42	0.2
comp102908_c0	0	0	0.23	0.26	0	0
comp102908_c1	0.3	0	0.22	0.17	0	0.15
comp1029096_c0	0.3	0.43	0.45	0.25	0	0
comp10290_c0	0	0	0	0	0	0
comp102914_c0	0	0	0	0	0	0
comp102918_c0	4.8	4.96	4.26	3.8	6.06	6.12
comp10291_c0	0	0.43	0.11	0	0	0.22
comp1029207_c0	0.23	0.33	0.34	0	0	0
comp102933_c0	0.12	0.23	0.26	0.4	0.18	0.18
comp102938_c0	0	0	0.19	0.43	0.39	0.19
comp1029393_c0	0.25	0.37	0.29	0.22	0.39	0.38
comp102941_c0	1.31	3.74	3.43	2.84	3.98	3.79
comp102943_c0	0.53	0.25	0.26	0.3	0.27	0
comp1029448_c0	0.15	0.21	0.56	0	0.23	0.22
comp102949_c0	0.17	0	0.13	0	0.53	0.26
comp10294_c0	0	0.21	0.32	0.72	0	0
comp102950_c0	0	0.3	0.16	0	0	0
comp102950_c1	0.09	0	0.29	0.16	0.15	0.43
comp102951_c0	0.26	0.25	0.13	0.29	0.13	0.13
comp1029545_c0	0	0.46	0	0	0.98	0.93
comp102955_c0	0.24	0	0	0.42	0.37	0.71
comp1029571_c0	0.27	0	0.21	0	0	0.4
comp102957_c0	0.28	0	0	0	0	0
comp102957_c1	0.13	0.18	0.1	0.43	0.39	0
comp102965_c0	0	0	0	0	0	0
comp102967_c0	0.55	0.78	0.21	0.47	0.42	0.4
comp1029736_c0	0.31	0	0.23	0	0	0.9
comp1029766_c0	0.2	0.3	0.16	0.12	0.43	0.53
comp1029771_c0	0	0	0	0.6	0.53	0
comp102977_c0	0.3	0.43	0.89	1.03	0.45	0
comp102978_c1	0	0	0.19	0.42	0.38	0
comp1029800_c0	0.35	0.34	0.18	0	0.18	0.35
comp102984_c0	0	0	0.17	0	0	0
comp102988_c0	0.44	0.16	0.17	0.21	0.37	0.36
comp1029907_c0	0.22	0.47	0.49	0	0.17	0.16
comp1029912_c0	0.21	0.3	0.15	0.35	0	0.3
comp1029975_c0	0.15	0.22	0.23	0.26	0	0.23
comp1029978_c0	0.23	0.17	0.26	0	0.36	0.18
comp1030010_c0	0.66	0.16	0.33	0.19	0	0.33
comp103005_c0	0	0	0.36	0	0	0
comp103006_c0	0.38	0.41	0.29	0.16	0.58	0.29
comp103010_c0	0.34	0	0	0.57	0.26	0
comp103016_c0	0	0	0	0.44	0.39	0.37
comp1030183_c0	0	0	0	0	0.33	0.32
comp103018_c0	0	0	0	0	0	0
comp10301_c0	0.21	0.6	0.47	0	0.32	0.31
comp1030241_c0	0.12	0.36	0.14	0.1	0.19	0.19
comp1030243_c0	0.43	0.42	0.11	0.24	0.22	0.21
comp1030304_c0	0	0	0	0	0	0
comp103031_c0	0	0	0.5	0	0	0
comp1030383_c0	0.28	0	0.52	0	0.21	0
comp103038_c0	0.08	0.33	0.25	0.14	0.18	0.17
comp103039_c0	0	0	0.23	0	0	0
comp10303_c0	0.12	0	0	0	0.18	0
comp1030426_c0	0.51	0.74	0.13	0.29	0	0
comp1030458_c0	0.22	0.24	0.21	0.09	0.26	0.26
comp103049_c0	0.46	0.2	0.41	0.38	0.21	0.42
comp103055_c0	0	0	0	0	0	0
comp1030582_c0	0.51	0.12	0.19	0.57	0.26	0.26
comp103058_c0	0.1	0.15	0.77	0.17	0	0
comp103060_c0	0.35	0	0.26	0.29	0.13	0.13
comp1030619_c0	0.61	0	0.15	0.35	0	0
comp103068_c0	0	0	0.2	0	0	0
comp103068_c1	0.29	0.17	0.27	0.2	0.37	0.18
comp10306_c0	0	0.33	0.17	0	0	0
comp103071_c0	0	0	0	0	0	0
comp103073_c0	0.21	0	0.36	0	0	0.91
comp10307_c0	0.28	0.14	0.21	0.16	0.29	0.28
comp1030856_c0	0.28	0.41	0.21	0	0	0.41
comp103085_c0	0.42	0	0	0.23	0.42	0.42
comp103088_c0	0.3	0	0.91	0.52	0	0
comp1030898_c0	0.07	0.31	0.21	0	0.22	0.54
comp103092_c0	0.24	0	0.18	0	0	0
comp1030939_c0	0	0.39	0.31	0	0.42	0
comp1030980_c0	0.32	0.46	0.12	0	0.25	0
comp103105_c0	1.26	1.85	1.32	1.14	1.46	1.69
comp103107_c0	0	0	0	0	0	0.39
comp103107_c1	0.36	0.26	0	0	0	0
comp1031165_c0	0.26	0	0.32	0.29	0.4	0.26
comp10311_c0	0.25	0	0	0	0.39	0
comp1031214_c0	0.49	0	0.28	0	0	0
comp103122_c0	0.16	0.24	0.34	0.41	0.35	0.71
comp1031247_c0	0.39	0.56	0.15	0	0.3	0
comp103125_c0	1.05	0.6	0.32	0.72	0.96	1
comp103135_c0	0.15	0.43	0.17	0.25	0	0.68
comp1031373_c0	0	0	0	0	0	0.39
comp10313_c0	0	0	0.64	0	0	0.25
comp1031405_c0	0	0.32	0.51	0	0	0.33
comp103140_c0	0	0.83	0.43	0.66	0.3	0.28
comp1031418_c0	0	0	0.53	0	0	0.51
comp103142_c0	0.2	0	0.15	0	0.61	0.33
comp1031435_c0	0.19	0	0.5	0.16	0.29	0
comp103144_c0	0.2	0	0.52	0.21	0.63	0.18
comp103146_c0	0.18	0	0.4	0.31	0.28	0.8
comp1031517_c0	0.19	0.28	0.22	0.32	0	0
comp103153_c0	0.84	0.1	0.26	0.53	0.27	0.48
comp1031599_c0	0	0.2	0.32	0.48	0.22	0.21
comp103162_c0	0	0	0.24	0.54	0.48	1.82
comp1031651_c0	0.29	0.31	0.16	0.24	0.11	0.22
comp1031661_c0	0	0	0	0	0	0
comp103168_c0	0.53	0.36	0.26	0.27	0.24	0.58
comp10316_c0	0.32	0	0	0	0.48	0
comp103172_c0	0.18	0	0	0.31	0.56	0.27
comp103178_c0	0.23	0.66	0	0	0	0
comp10317_c0	0	0	0	0	0	0
comp10317_c1	0	0.41	0.21	0	0.15	0.14
comp1031811_c0	0	0.47	0	0	0.99	0
comp103183_c0	0.17	0.37	0.29	0.21	0.39	0.26
comp103185_c0	0.36	0	0	0.93	0.28	0.27
comp103187_c0	0.3	0.44	0.08	0.17	0	0.15
comp1031919_c0	0.3	0.22	0.57	0	0	0.45
comp103191_c0	0.19	0.28	0.14	0	0	0
comp10319_c0	0	0.43	0.22	0	0	0.87
comp103211_c0	0	0.45	0.24	0	0	0
comp103211_c1	0.74	0.18	0.56	0.31	0.19	0.38
comp1032121_c0	0.29	0	0.44	0	0	0
comp1032187_c0	0.14	0.3	0.36	0.23	0.52	0
comp10321_c0	0	1.11	0.23	0	0	0
comp103226_c0	0	0	0	0	0.54	0
comp103228_c0	0.4	0.2	0.51	0.92	0	0.2
comp10322_c0	0	0	0.25	0	0.5	0
comp103230_c0	0.48	0.23	0.66	0.27	0.12	0
comp103230_c1	0	0.5	0.09	0.19	0.21	0.34
comp1032328_c0	0.22	0.35	0.22	0.33	0.28	0.33
comp1032369_c0	0.33	0	0.25	0	0	0
comp103237_c0	0	0.47	0.12	0	0.25	0.24
comp103244_c0	0.34	0.6	0.31	0.57	0.42	0.73
comp1032474_c0	0.23	1.34	0.35	0.4	0	0
comp103247_c0	0.57	0	0.43	0.38	0.7	0.34
comp1032500_c0	0	0	0	0	0.43	0.41
comp103251_c0	0.2	0.56	0.29	0.34	0.6	0
comp1032526_c0	0.26	0	0.2	0	0.81	0.39
comp103254_c0	0.42	0.29	0.26	0.29	0.49	0.99
comp1032550_c0	0	0.26	0.82	0	0.28	0.54
comp103262_c0	0.21	0.31	0.16	0	0	0.75
comp10326_c0	0.23	0	0	0	1.04	0
comp1032727_c0	0.27	0	0.2	0	0	0
comp103275_c0	0.38	0.55	0.07	0.63	0.15	0.43
comp103277_c0	0	0.57	0.3	0.67	0.6	0.29
comp103279_c0	0.63	0	0	0.53	0.48	0.23
comp103279_c1	0.97	0	0	0	0	0.71
comp1032818_c0	0.28	0.58	0.36	0.07	0.25	0.18
comp1032824_c0	0	0.23	0	0.55	0.25	0.72
comp103283_c0	0.19	0	0.82	0.79	0	0.43
comp1032899_c0	0.2	0.29	0.3	0	0.61	0.59
comp103289_c0	0.39	0	0.3	0.34	0	0
comp103289_c1	0.13	0	0.1	0.45	0	0.2
comp1032971_c0	0	0	0	0	0.49	0
comp1032988_c0	0.29	0	0.22	0	0.45	0.43
comp103303_c0	0.17	0.25	0.26	0	0.53	0.52
comp1033049_c0	0.31	0.06	0.2	0	0.36	0.35
comp1033072_c0	0.58	0	0	0	0	0
comp103307_c0	0.56	0	0.21	0.24	0.22	0.63
comp103309_c0	0.08	0.49	0.25	0.28	0.2	0.19
comp1033132_c0	0.29	0.53	0.22	0.37	0	0.22
comp103318_c0	0.16	0.23	0.25	0	0.25	0
comp10331_c0	0.24	0.34	0	0.41	0	0
comp103321_c0	0.29	0	0.22	0	0	0
comp1033257_c0	0	0	0	0	0	0
comp103326_c0	0	0	0.26	0	0	0.49
comp103327_c0	0.62	0.13	0.2	0.29	0.34	0.2
comp10332_c0	0	0	0.17	0	0	0.33
comp1033366_c0	0.4	0.19	0.61	0.23	0	0
comp103337_c0	0	0.27	0.14	0.96	0	0.28
comp1033401_c0	0.18	0	0.27	0.31	0.55	0.8
comp103341_c0	0	0.34	0.35	0	0.36	0.34
comp103347_c0	0.21	0.73	0.38	0.24	0.33	0.22
comp103348_c0	0.81	0	0	0	0	0.24
comp103353_c0	0.11	0.16	0.34	0.38	0.52	0
comp103358_c0	0.16	0.23	0.18	0.4	0.12	0.48
comp103359_c0	0.62	0.6	0.16	0.36	0	0.31
comp103363_c0	0.3	0.72	0.23	0.5	0.46	0.3
comp1033675_c0	0	0	0	0.6	0	0
comp103370_c0	0.57	0	0.32	0.48	0	0.21
comp1033732_c0	0.21	0.31	0.16	0	0	0
comp1033743_c0	0.3	0.18	0.18	0.2	0.09	0
comp103374_c0	0.34	0.25	0.26	0.29	0.53	0
comp103378_c0	0.32	0	0.24	0	0	0.47
comp103379_c0	0.08	0	0.11	0.13	0.23	0
comp10337_c0	0	0.19	0.1	0.22	0	0.19
comp1033824_c0	0.21	0	0.31	0.36	0.32	0
comp103383_c0	0.1	0.42	0	0	0.15	0
comp103383_c1	0.78	0.56	0.15	0.33	0.3	0
comp103388_c0	0.34	0.26	0.26	0	0.26	0.25
comp103389_c0	0.28	0	0	0.48	0	0
comp1033902_c0	0	0.17	0.09	0.2	0.36	0.18
comp103391_c0	0.18	0.13	0.21	0.16	0	0.14
comp103393_c0	0	0	0	0	0.41	0
comp1033957_c0	0	0.51	0	0	0	0
comp103397_c0	0.12	0.54	0.33	0.41	0.29	0.19
comp103397_c1	0.14	0.98	0.61	0.69	0.21	0
comp103399_c0	0.22	0	0	0.2	0.18	0.15
comp103404_c0	0.21	0.15	0.08	0.18	0.33	0
comp10340_c0	0	0.44	0	0	0.94	0
comp1034108_c0	0.19	0.54	0.28	0.96	0	0
comp103413_c0	0.15	0.44	0.28	0.5	0.35	0.34
comp103413_c1	0	0.34	0	0	0.72	0
comp10341_c0	0	0	0.16	0	0.32	0
comp1034203_c0	0.16	0	0.12	0.41	0.25	0.12
comp1034215_c0	0.4	0.39	0	0	0.62	0.2
comp1034235_c0	0.36	0.3	0.39	0.09	0.16	0.23
comp103426_c0	0.34	0.48	0.51	0.59	1.03	0
comp103427_c0	0	0	0	1.03	0	0.45
comp103434_c0	0	0	0.21	0.48	0	0.41
comp103436_c0	0	0	0.07	0.14	0.13	0.26
comp103442_c0	0	0.31	0	0	0	0
comp103443_c0	0.59	0	0.3	0.77	0.2	0.29
comp103448_c0	0	0.32	0.17	0.39	0.34	0.33
comp1034569_c0	0.71	0	0.18	0.82	0	0.35
comp1034586_c0	0.4	0.29	0	0.35	0.31	0
comp1034641_c0	0.13	0.09	0.29	0.65	0.7	0.29
comp103465_c0	0	0	0	0	0	0
comp10346_c0	0	0	0.21	0	0	0
comp1034702_c0	0.21	0	0.32	0.36	0.97	0
comp1034703_c0	0.21	0.61	0.32	0	0.33	0.31
comp1034768_c0	0.18	0.13	0.35	0.15	0.43	0.14
comp1034779_c0	0.1	0.15	0.31	0.34	0.31	0.15
comp103478_c0	0	0.18	0.14	0.1	0.1	0.28
comp103478_c1	0.48	0.11	0.14	0.37	0	0.45
comp103479_c0	0.52	0.34	0.22	0.39	0.18	0.17
comp103480_c0	0.25	0.37	0.19	0.42	0.23	0.38
comp103480_c1	0.16	0.12	0.31	0.42	0.38	0.12
comp103482_c0	0.23	0	0	1.17	1.04	0.33
comp103494_c0	0.56	0.37	0.31	0.26	0.63	0.55
comp1034987_c0	0	0.28	0.3	0	0.6	0.29
comp10349_c0	0	0	0.25	0	0	0
comp1035124_c0	0.22	0	0	0.74	0.66	0.32
comp103517_c0	0.36	0.13	0.34	0.15	0	0.14
comp103518_c0	0	0.48	0.76	0	0	0
comp1035201_c0	0.27	0.38	0.2	0	0	0.39
comp1035228_c0	0.19	0.05	0.29	0.32	0.34	0
comp1035248_c0	0	0	0	0	0.47	0
comp103526_c0	3.52	1.56	2.85	1.87	2.9	0.79
comp10352_c0	0.07	0.19	0.15	0.66	0	0.2
comp103533_c0	0.26	0.36	0	0	0.41	0.4
comp1035361_c0	0.29	0	0.11	0.25	0	0.43
comp103538_c0	0.16	0.7	0.12	0	0.5	0.24
comp10353_c0	0.38	0.83	0	0	0.29	0
comp103541_c0	0.4	0.29	0.16	0	0	0.59
comp103543_c0	0.43	0.31	0.22	0.78	0.56	0.38
comp103543_c1	0	0.67	0.35	0.78	0.47	0.92
comp103545_c0	0.24	0.12	0.34	0.34	0.19	0.19
comp103553_c0	0.13	0	0.68	0	0.2	0.58
comp103557_c0	0.71	0.46	1.14	0.8	1.23	1.8
comp1035596_c0	0.68	0.33	0	0	0	1.01
comp103560_c0	0.9	0.78	0.54	0.31	0.83	0.54
comp103561_c0	0.18	0	0.42	0.95	0.58	0
comp1035625_c0	0.2	0.87	0.46	0	0.31	0
comp103564_c0	0.19	0	0.21	0	0.29	0
comp1035678_c0	0.64	0	0.24	0	0.49	0
comp10356_c0	0	0	0	0.49	0.63	0.21
comp103573_c0	0	0	0	0	0	0
comp103577_c0	0.63	0.27	0.06	0.19	0.06	0.17
comp1035788_c0	0	0	0	0.47	0	0.4
comp103578_c0	0	0	0.63	0.36	0.32	0
comp10357_c0	0.34	0	0.26	0	0.53	0
comp103580_c0	0.92	0	0.35	0.4	0	0
comp103584_c0	0	0	0	0	0	0
comp103586_c0	0.32	0	0.24	0.56	0	0
comp103586_c1	0	0	0	0.45	0	0.38
comp1035876_c0	0	0	0.24	0.27	0.24	0.47
comp103588_c0	0.11	0	0.24	0.54	0.82	0.16
comp103590_c0	0.34	0.16	0.34	0	0	0
comp1035941_c0	0.21	0.3	0	0.35	0	0.3
comp1035982_c0	0	0.27	0	0	0	0.27
comp1035_c0	0.24	1.25	0.97	0.51	1.58	0.74
comp1036038_c0	0	0	0	0	0	0
comp1036054_c0	0.28	0	0.56	0.31	0.43	0.7
comp103616_c0	0.2	0.1	0.2	0.11	0.31	0.3
comp103617_c0	0.36	0	1.36	1.26	0.55	1.56
comp103617_c1	0.06	0.24	0.17	0.37	0.43	0.17
comp1036192_c0	0.06	0.73	0.28	0.21	0.58	0.19
comp1036210_c0	0	0.26	0	0	0.55	0
comp1036233_c0	0.16	0.3	0.23	0.09	0.32	0.47
comp103632_c0	0	0	0.22	0	0.44	0.42
comp1036344_c0	0.58	0	0.43	0.66	0	0.28
comp103640_c0	0.52	0	0.92	0.3	0	0.78
comp103640_c1	0.3	0.88	0.68	0.68	0.93	0.91
comp103641_c0	0	0	0	0	0	0
comp103643_c0	0	0.44	0.4	0.26	0.35	0.12
comp103645_c0	0	0.34	0.18	0.2	0	0
comp103648_c0	0.28	0.2	0.42	0	0.43	0.84
comp1036516_c0	0	0	0	0.44	0	0
comp103654_c0	0.29	0.41	0.65	0.5	0.87	0.84
comp103655_c0	0	0	0.49	0.56	0.5	0.49
comp103662_c0	0	0	0	0	1.61	0
comp1036648_c0	0.89	0	0.45	0	0	0
comp103665_c0	0.35	0.51	0.39	0.44	0.13	0.39
comp1036709_c0	0	0	0	0	0	0
comp103676_c0	0.25	0.36	0.19	1.01	0.34	0
comp103677_c0	1.11	0.96	0.33	0.76	1.02	0.65
comp10367_c0	0.17	0.08	0.25	0.28	0.09	0
comp103681_c0	0.27	0.4	0.26	0.13	0.78	0.3
comp1036862_c0	0	0	0.99	1.15	0	0.48
comp103689_c0	0.42	0.24	0.13	0.56	0.39	0.13
comp103689_c1	0.43	0.32	0.13	0.35	0.4	0.2
comp103691_c0	0.14	0.14	0.15	0.4	0	0.22
comp103696_c0	0.31	0.15	0.39	0.26	0.32	0.16
comp10369_c0	0.31	0.45	0	0	0	0.23
comp103702_c0	0.16	0.88	0.11	0.52	0.23	0
comp1037061_c0	0.22	0	0.16	0	0	0
comp103707_c0	0.21	0.6	0.16	0	0	0
comp103711_c0	0.12	0	0.09	0	0	0.37
comp1037149_c0	0.48	0.34	0.18	0	1.1	0
comp103715_c0	0	0	0.24	0	0	0
comp103719_c0	0.53	0.25	0.13	0.6	0	0.52
comp103725_c0	0	0.52	0.54	0	0	0
comp1037264_c0	0.18	0.22	0.29	0.25	0.42	0.23
comp103726_c0	0.82	1.18	1.64	1.41	1.25	1.99
comp1037274_c0	0.4	0.29	0	0	0	0.29
comp103728_c0	0.33	0.12	0.25	0.41	0	0.12
comp103736_c0	0.35	0	0.26	0	0.53	0
comp103739_c0	0.61	0.22	0.57	0.51	0.47	0.23
comp10373_c0	0	0.63	0.22	0	0.67	0
comp1037405_c0	0	0.82	0.22	0.5	0.44	0.42
comp1037484_c0	0.29	0.62	0.32	0	0.22	0.43
comp1037502_c0	0.39	0.43	0.22	0.16	0.15	0.59
comp103754_c0	0.51	0	0.08	0.17	0.32	0.15
comp103757_c0	0.53	0.51	0.19	0.32	0.17	0.3
comp103758_c0	0	0.45	0	0.54	0	0
comp103765_c0	1	1.53	1.64	1.38	0.41	1.77
comp1037678_c0	0.25	0.71	0	0	0	0
comp1037687_c0	0	0.52	0.41	0.31	0	0.27
comp103771_c0	0.29	0	0	0.5	0.44	0.42
comp103771_c1	0	0	0.43	0	0	0.83
comp1037760_c0	0	0	0	0.44	0.78	0.37
comp103776_c0	2.69	1.94	4.05	3.08	3.09	0.99
comp103777_c0	0.33	0	0.25	0.28	0.13	0.13
comp103779_c0	0.24	0.18	0.09	0.3	0.47	0.09
comp103780_c0	0.2	0	0.15	0.34	0.61	0
comp1037869_c0	0.34	0.17	0	0.19	0.18	0.34
comp103788_c0	0	0	0	0	0	0.43
comp103792_c0	0	0	0	0	0	0
comp1037983_c0	0	0	0.24	0	0.49	0
comp1038056_c0	0.25	0.18	0.29	0.22	0	0.38
comp103805_c0	0	0	0	0	0	0
comp1038102_c0	0.34	0.49	0	0.59	1.56	0
comp103814_c0	0.32	0.56	0.39	0	0.3	0.1
comp103814_c1	0.24	0	0	0	0	0
comp103815_c0	0.29	0	0	0.51	0	0.43
comp1038172_c0	0.27	0	0.4	0	0.41	0
comp1038178_c0	0	1.78	0.08	0	0	0
comp10381_c0	0.16	0	0.12	0	0	0.49
comp1038203_c0	0.26	0	0.19	0.22	0	0
comp103821_c0	0.28	0.14	0.18	0.08	0.44	0.64
comp103821_c1	0.36	0.35	0.27	0.07	0.19	0.31
comp1038241_c0	0.18	0.17	0.63	0.1	0.09	0.09
comp10382_c0	0.21	0	0.48	0	0.32	0.31
comp103831_c0	0.14	0.45	0.39	0.46	0.16	0.42
comp103832_c0	0.2	0.23	0.3	0.07	0.25	0.06
comp103838_c0	0.19	0	0	0	0.29	0
comp103839_c0	0	0.3	0.15	0.35	0.63	0.3
comp103843_c0	0.23	0.33	0.17	0.8	0.35	0
comp10384_c0	0.26	0	0	0	0	0
comp103850_c0	0.27	0.16	0.29	0.55	0.34	0
comp103850_c1	0	0.2	0.11	0.24	0.43	0.21
comp1038538_c0	0	0.13	0.26	0.29	0.27	0.13
comp1038549_c0	0.24	0	0.54	0	0	0
comp103855_c0	0.15	0.22	0.11	0.26	0.23	0
comp1038560_c0	1.21	0.29	0	0	0.31	0
comp1038583_c0	0.43	0	0.11	0	0	0.22
comp103859_c0	0	0.23	0	0	0.25	0.48
comp10385_c0	0	0.31	0.16	0	0	0
comp103863_c0	0.37	0	0	0.21	0.94	0.18
comp1038665_c0	0.25	0.48	0.12	0.41	0.51	0
comp103876_c0	0.21	0.46	0.24	0.36	0.49	0.16
comp10388_c0	0.51	0.19	0.19	0	0	0.19
comp103890_c0	0.29	0	0	0	0.45	0
comp1038972_c0	0.62	0.18	0.28	0.42	0.19	0.19
comp1038995_c0	0.19	0	0.36	0.16	0.44	0.14
comp10389_c0	0	0.26	0.13	0	0	0.53
comp1039024_c0	0.51	0	0.25	0	0	0
comp103907_c0	0	0	0.26	0	0	0
comp103910_c0	0	1.88	0	0	0	0
comp103914_c0	2.17	1.73	0.73	2.08	2.21	1.06
comp1039163_c0	0.58	0.42	0	1	0	0
comp1039218_c0	0	0	0	0	0.38	0
comp1039223_c0	0.05	0.08	0.32	0.18	0.25	0.24
comp103923_c0	0.74	0.53	0.56	0.95	1.42	0.82
comp103927_c0	0.16	0.16	0.24	0.18	0.58	0.24
comp103928_c0	0	0	0.2	0.46	0.4	0.39
comp10392_c0	0	0.4	0	0	0.43	0
comp1039313_c0	0.22	0	0	0.38	0	0
comp1039316_c0	0.18	0.13	0.47	0.3	0.55	0.54
comp103931_c0	0.35	0	0.4	0.3	0	0.26
comp103936_c0	0.31	0	0.7	0	0.47	0.9
comp103937_c0	0.42	0	0.63	0.36	0.32	0.31
comp103937_c1	0	0.45	0.55	0.35	0.64	0.31
comp103938_c0	0.38	0	0.22	0.32	0.15	0
comp103939_c0	0.41	0.9	0.62	0	0.32	0.31
comp1039402_c0	0.31	0	0	0.54	0	0
comp1039489_c0	0	0	0	0.72	0	0
comp1039503_c0	0.32	0.93	0.24	0	0.49	0
comp1039520_c0	0.57	0	0.22	0	0.87	0
comp1039540_c0	0	0	0.11	0	0.68	0.22
comp103954_c0	0.14	0.21	0.27	0.12	0.22	0.22
comp1039552_c0	0	0.37	0.39	0	0	0.75
comp103955_c0	0.37	0.15	0.27	0.26	0.24	0.56
comp103956_c0	0.26	0.38	0	0.45	0	0.2
comp10395_c0	0.13	0	0.1	0	0.2	0.2
comp1039675_c0	0	0	0.34	0	0	0
comp103972_c0	0.27	0.78	0.45	0.33	0.52	0.2
comp103972_c1	0.29	0.17	0.44	0.19	0.27	0.09
comp103972_c2	0.6	0.86	0	0.34	0.92	0
comp1039730_c0	0	0	0.24	0	0	0.46
comp1039777_c0	0.15	0.21	0.11	0.5	0.46	0.22
comp103979_c0	0.21	0	0.64	0.37	0	0
comp103980_c0	0.73	0	0.18	0.21	0.38	0.37
comp1039812_c0	0.35	0.33	0.35	0.39	0.18	0.17
comp1039881_c0	0.32	0.47	0.12	0	0	0.24
comp103993_c0	0	0	0	0	0.45	0
comp103997_c0	0.3	0.44	0.11	0	0.23	0.23
comp10399_c0	0.22	0	0	0.18	0.34	0
comp104001_c0	0.22	0.16	0.46	0.09	0.6	0.34
comp1040036_c0	0.29	0.21	0.33	0.5	0	0
comp1040061_c0	0	0	0	0	0	0
comp104006_c0	1.33	0.38	0.6	1.38	1.22	2.34
comp104006_c1	0.75	0.72	0.56	2.16	0.38	0.37
comp104012_c0	0.27	0.78	0.1	0.46	0	0.2
comp1040162_c0	0.2	0	0	0.35	0	0.3
comp104017_c0	2.1	4.52	3.42	1.83	5.34	5.57
comp104018_c0	0	0.24	0.49	0.28	0.5	0.49
comp104027_c0	0.1	0.15	0.61	0.69	0.16	0.46
comp104027_c1	0.2	0.15	0.15	0	0.47	0.46
comp104028_c0	0.18	0.26	0.27	1.24	0.28	0
comp10402_c0	0.26	0.19	0.1	0.45	0	0.2
comp104030_c0	0	0.85	0	0.52	0.45	0
comp1040330_c0	0	0	0	0	0	0.97
comp104034_c0	0.46	0	0.3	0.29	0.45	0.26
comp104034_c1	0.14	0.41	0.11	0	0	0
comp1040355_c0	0.31	0.09	0.28	0.62	0.38	0.37
comp104035_c0	0	0	0.15	0	0.31	0.3
comp1040441_c0	0.3	0	0.68	0	0	0.44
comp104049_c0	0.39	0.28	0.29	0	0.3	0
comp10404_c0	0.15	0.11	0.17	0.37	0.23	0.56
comp104052_c0	0.71	0	0	0	0.73	0
comp1040534_c0	0.72	0	0.73	0	0.37	0
comp104060_c0	0	0	0	0	0	0
comp104062_c0	0.07	0.1	0.27	0.36	0.22	0.44
comp1040630_c0	0	0	0	0.24	0.56	0
comp104064_c0	0	0	0	0	0	0
comp1040682_c0	0.14	0.41	0.32	0.24	0.44	0.42
comp10406_c0	0.13	0.39	0.31	0.23	0.21	0.2
comp1040716_c0	0.99	0.47	0.5	0	0	0
comp104072_c0	0.1	0.57	0.37	0.17	0.3	0.3
comp104073_c0	0.46	0.22	0.57	0	0	0.23
comp104073_c1	1.46	0	0.28	0	0	0
comp104080_c0	0.87	0.51	0.4	0.6	1.34	1.3
comp104080_c1	0.52	0	0.19	0.45	0	0.38
comp1040828_c0	0.3	0.22	0.34	0.25	0.23	0.45
comp104086_c0	0.31	0.44	0	0.54	0	0
comp104086_c1	0.14	0.39	0.1	0.23	0.63	0
comp104092_c0	0	0	0.42	0.48	0.85	0.41
comp1040990_c0	0	0	0	0	1.08	0
comp1041003_c0	0.21	0.77	0.08	0.36	0.65	0.48
comp1041023_c0	0.2	0	0.3	0.35	0.93	0
comp104103_c0	0.76	0.52	0.1	0.07	0	0.47
comp1041054_c0	0	0	0.75	0	0.38	0
comp104110_c0	0.16	0.47	0.25	0.28	0	0
comp104110_c1	0.22	0.32	0.25	0.37	0.17	0.66
comp104111_c0	0	0.14	0.21	0.16	0.15	0.28
comp1041160_c0	0.27	0.38	0.6	0	0	0.39
comp104118_c0	0	0	0.26	0	0	0
comp1041215_c0	0.28	1.01	0.21	0	0.22	0
comp104122_c0	0.46	0	0.34	0.39	0	0.67
comp104122_c1	0.14	0.59	0.31	0.69	0.42	0
comp1041247_c0	0.2	0	0.15	0.35	0	0
comp1041286_c0	0.29	0.21	0.33	0	0.11	0.22
comp104129_c0	0.18	0	0	0	0	0
comp104129_c1	0.37	0.08	0.16	0.26	0.24	0.4
comp10412_c0	0	0	0	0	0.45	0
comp10412_c1	0.19	0	0	0	0	0
comp1041331_c0	0.41	0.3	0.16	0.36	0	0
comp1041346_c0	0.19	0	0.29	0	0.3	0.28
comp10413_c0	0.18	0	0.13	0	0	0.26
comp104140_c0	2.04	3.53	1.67	0.7	1.56	2.11
comp104141_c0	0.51	0.3	0.29	0.17	0.16	0.21
comp104145_c0	0	0.5	0.26	0.19	0.35	0.34
comp10414_c0	0	0.48	0	0	0	0
comp104154_c0	0.24	0.17	0.27	0.41	0.18	0.54
comp1041589_c0	0	0.26	0.13	0.61	0	0.26
comp10415_c0	0	0.35	0	1.26	0.36	0.36
comp1041731_c0	0	0	0	0	0.29	0.28
comp10417_c0	0	0.37	0.19	0	0	0.37
comp10417_c1	0	0	0	0	0.5	0
comp104183_c0	0	0	0	0.51	0	0
comp104183_c1	0.15	0.21	0.22	0	0	0.44
comp104185_c0	0	0	0	0	0	0.34
comp104185_c1	0.23	0.66	0	0	0	0
comp104194_c0	0	0.47	0	0	0	0
comp104194_c1	0.11	0.17	0.17	0.39	0	0.69
comp1041981_c0	0.42	0.15	0.32	0	0.33	0.32
comp104203_c0	0.13	0	0.2	0	0.4	0.19
comp1042051_c0	0.67	0.09	0.41	0.41	0	0.18
comp10420_c0	0	0.31	0.15	0.24	0.22	0.11
comp1042106_c0	0.86	0.82	0	0	0	0.42
comp1042134_c0	0.27	0.13	0.27	0.37	0.34	0.54
comp1042138_c0	0	0	0.19	0	0	1.13
comp104213_c0	0.2	0	0.45	0.17	0.15	0
comp104213_c1	0	0	0.24	0.55	0.96	0
comp1042177_c0	0	0.47	0	0	0	0
comp104218_c0	0.3	0	0	0	0.23	0
comp104219_c0	0	0	0	0	0	0
comp10421_c0	0	0	0	0	0.55	0
comp104222_c0	0.09	0.51	0.33	0.15	0.13	0.26
comp104222_c1	0.13	0.19	0.3	0.67	0.2	0
comp104222_c2	0.18	0	0.14	0	0	0
comp104222_c3	0.26	0	0	0	0.2	0
comp1042265_c0	0.22	0	0.16	0.38	0	0
comp104226_c0	0	0	0	0.29	0	0.25
comp104227_c0	0.03	0.05	0.18	0.11	0.05	0.31
comp10422_c0	0	0	0.2	0	0	0
comp104230_c0	0.1	0.3	0.23	0	0.48	0.31
comp104230_c1	0.06	0.18	0.14	0	0.48	0.19
comp104230_c2	0.27	0.16	0.21	0	0.26	0.08
comp104235_c0	0	0	0.4	0	0.4	0
comp104235_c1	0	0	0.25	0	0.5	0
comp104241_c0	0.28	0.41	0	0	0.43	0
comp104242_c0	0	0	0.25	0	0.26	0
comp104242_c1	0	0	0.15	0	0	0.87
comp1042461_c0	0.13	0.55	0.1	0.21	0.19	0.38
comp1042519_c0	0	0	0	0	0	0
comp104251_c0	0.28	0.14	0.14	0.31	0.14	0
comp1042557_c0	0.09	0.13	0.27	0.15	0.28	0
comp104255_c0	0.45	0.82	0.51	0.58	1.4	0.68
comp104255_c1	0.18	0.26	0.47	0.18	0.45	0.48
comp1042571_c0	0	0.6	0.21	0.23	0	0.41
comp104257_c0	0.21	0	0.47	0	0	0
comp104257_c1	0.07	0.31	0.11	0.24	0.33	0.11
comp104257_c2	0.21	0.31	0.28	0.18	0.08	0.24
comp10425_c0	0	0	0	0	0.44	0
comp1042665_c0	0.22	0.42	0.05	0.12	0.45	0.44
comp104266_c0	0	0	0.2	0	0	0
comp104270_c0	0.58	0	0	0	0	0
comp1042752_c0	0.23	0.29	0.27	0.33	0.24	0.12
comp104277_c0	0.12	0.34	0.09	0	0.36	0.17
comp104278_c0	0.29	0.22	0.12	0.26	0	0.23
comp104280_c0	1.33	3.44	2.4	1.38	1.63	3.12
comp104294_c0	0	0.49	0.26	0.6	0	0
comp104297_c0	0.58	0.17	0.09	0	0.18	0.35
comp104297_c1	0.3	0	0.11	0.25	0	0.22
comp1042981_c0	0	0	0	0	0	0
comp104298_c0	0.29	0	0	0.25	0	0.22
comp104298_c1	0.21	0	0.55	0	0.32	0.16
comp10429_c0	0	0	0	0	0	0
comp1043013_c0	0.09	0.53	0.14	0.46	0	0.42
comp1043124_c0	0.81	0.29	0.31	0.35	0	0
comp104314_c0	0.25	0.18	0.19	0.21	0	0.38
comp104314_c1	0	0	0	0	0	0.47
comp1043157_c0	0	0	0.76	0	0	0
comp1043174_c0	0.26	0.19	0.2	0.44	0.4	0.39
comp104318_c0	0	0	0.38	0.29	0	0.25
comp104323_c0	0	0.28	0.3	0	0.3	0.29
comp104323_c1	0.17	0	0.26	0	0	0
comp1043242_c0	0.36	0	0.27	0	0.55	0
comp104328_c0	0	0.32	0.17	0.39	0	0
comp10432_c0	0	0	0.19	0	0	0
comp10432_c1	0	0	0.24	0	0	0
comp1043399_c0	0	0	0	0	0	0
comp10433_c0	0.26	0	0	0	0	0
comp104346_c0	0.42	0.15	0.32	0.44	0.08	0.08
comp104346_c1	0	0.19	0.61	0.46	0.21	0.2
comp1043476_c0	0.69	0.25	0.32	0.14	0.4	0
comp1043485_c0	0.33	0.19	0	0.45	0.21	0.2
comp104348_c0	0.25	0.36	0.28	0	0.19	0.19
comp1043516_c0	0.34	0	0	0	0	0
comp1043521_c0	0	0.62	0.32	0	0	0.32
comp1043527_c0	0	0	0	0	0	0
comp1043528_c0	0.21	0.12	0.32	0	0.13	0.06
comp1043531_c0	0.14	0.4	0.31	0.23	0.64	0.21
comp104353_c0	0	0	0	0	0	0
comp104357_c0	0	0	0	0	0	0
comp10435_c0	0	0	0	0	0	0
comp1043616_c0	0.25	0.36	0.06	0.14	0.25	0.37
comp104362_c0	0	0.32	0	0	0	0
comp1043635_c0	0.21	0	0.16	0.37	0	0
comp104363_c0	0.11	0.3	0.24	0.27	0.25	0.08
comp104369_c0	0.46	0.25	0.28	0.22	0.41	0.37
comp104379_c0	0.57	0.22	0.34	0.57	0.35	0.34
comp10437_c0	0.41	0.2	0	0	0.42	0
comp1043810_c0	0.37	0	0.14	0.32	0.58	0.28
comp104383_c0	0.15	0	0.35	0	0	0.23
comp104385_c0	0.8	1.05	1.03	1.08	1.25	1.1
comp104392_c0	0.18	0	0.28	0.95	0.85	0.55
comp104395_c0	0.22	0	0.34	0	0.68	0.33
comp10439_c0	0.09	0.13	0.4	0.45	0.27	0
comp1044010_c0	0.24	0.52	0.27	0.6	0	0.53
comp104403_c0	0	1.49	0.13	0	0.27	0.77
comp104404_c0	0	0	0.29	0.33	0	0
comp1044080_c0	0.16	0	0.12	0	0.24	0.23
comp1044104_c0	0.18	0.26	0.27	0.31	0.28	0
comp1044154_c0	0	0.22	0.34	0.25	0.46	0
comp104415_c0	0.43	0.62	0.32	0.24	0.66	0.21
comp104421_c0	0.21	0	0.16	0	0	0
comp104422_c0	0.58	0.21	0.05	0.12	0.11	0.33
comp1044243_c0	0.29	0	0	0	0.44	0
comp104425_c0	0.25	0	0.19	0	0	0
comp1044270_c0	0.32	0.39	0.33	0.18	0.33	0.25
comp104428_c0	0	0.38	0.5	0.22	0.2	0.2
comp104429_c0	0.55	0	0.21	0.24	0	0.41
comp104431_c0	0	0.39	0	0	0	0.81
comp104432_c0	0.23	0.65	0.34	0.77	0.35	0.66
comp104434_c0	0.25	0.18	0.19	0.21	0.39	0.38
comp104435_c0	0.24	0	0.27	0.41	0	0.18
comp1044372_c0	0	0	0.15	0.35	0.31	0
comp10443_c0	0.21	0.1	0.37	0.12	0.11	0
comp1044460_c0	0	0	0	0	0	0.47
comp104446_c0	0.54	0	0.15	0	0.3	0.54
comp10444_c0	0	0.47	0	0	0	0
comp1044529_c0	0.36	0	0.27	0	0.54	0
comp104458_c0	0.41	0.3	0	0	0.63	0.61
comp10445_c0	0.26	0.37	0.19	0	0	0
comp1044606_c0	0	1.47	0.26	0	0.52	0
comp1044732_c0	0.39	0	0	0.22	0.2	0.59
comp104478_c0	0.24	0.18	0.14	0.2	0.09	0.28
comp104479_c0	2.73	2.61	2.73	3.16	1.39	3.97
comp10447_c0	0	0	0	0	0	0.9
comp104481_c0	0.33	0.48	0.25	0	0.14	0.41
comp104483_c0	0.26	0.37	0.03	0.28	0.13	0.26
comp104483_c1	0	0.15	0.23	0	0.16	0.3
comp104483_c2	0	0	0.16	0	0	0.63
comp104487_c0	0.19	0.39	0	0	0.28	0
comp104493_c0	0.4	0	0	0	0	0
comp104495_c0	0.47	0.34	0.22	0.2	0.09	0.18
comp104496_c0	0.36	0.52	0	0	0	0
comp1044979_c0	0.72	0.35	0.18	0	0	0
comp104497_c0	0.15	0.22	0	0	0.7	0
comp1045011_c0	1.58	0	0.2	0.22	0	0.2
comp1045061_c0	0.21	0.15	0.16	0.17	0.64	0
comp104507_c0	0.24	0.17	0.27	0	0.18	0.36
comp1045097_c0	0.51	0.74	0.19	0	0	0
comp10450_c0	0	0	0.47	0	0	0
comp104511_c0	0	0	0.27	0	0	0
comp104521_c0	0	0	0.09	0.42	0.39	0.19
comp104524_c0	0	0.2	0.16	0.23	0.54	0.42
comp1045257_c0	0.18	0.79	0.14	0	0	0.27
comp1045260_c0	0.3	0	0.22	0	0	0.43
comp104526_c0	0	0	0	0	0.51	0
comp1045285_c0	0	0.47	0.25	0	0	0
comp104531_c0	0.18	0	0	0	0.27	0.79
comp1045332_c0	0.17	0.24	0.13	0.58	0.52	0.5
comp104535_c0	0.15	0.42	0	0	0.23	0
comp10453_c0	0.27	0	0	0	0.41	0
comp1045408_c0	0	0	0.14	0.31	0	0.27
comp1045436_c0	0.33	0.18	0.09	0.63	0.39	0.26
comp1045447_c0	0.14	0	0	0.49	0.22	0.21
comp104547_c0	0.2	0.28	0	0	0.3	0
comp1045495_c0	0	0.27	0.18	0.39	0.29	0.14
comp104549_c0	0	0	0	0.52	0.23	0
comp10454_c0	0	0	0	0	0	0.48
comp104555_c0	0.41	1.2	0	0	0.31	0
comp104556_c0	0.11	0.18	0	0.21	0.19	0.55
comp104558_c0	0	0.41	0.22	1	0.44	1.68
comp104562_c0	0.29	0.18	0.19	0.49	0.06	0.13
comp104563_c0	1.71	0	0.19	0	0	0
comp104564_c0	0	0.67	0	0	0	0.34
comp10456_c0	0.13	0	0.1	0.22	0.19	0
comp1045709_c0	0	0.49	0.26	0	0.52	0
comp104574_c0	0.34	0.12	0.39	0.29	0.53	0.26
comp104577_c0	0.97	0.93	0	1.13	0.49	0.47
comp1045808_c0	0.52	0	0.26	0.29	0.27	0.26
comp104583_c0	0	0	0	0	0	0
comp104583_c1	0.21	0	0	0	0	0
comp104592_c0	0	0	0	0	0	0
comp1045966_c0	0.12	0.17	0.09	0	0.74	0.09
comp1046011_c0	0.24	0.35	0.37	0.42	0.37	0.36
comp104602_c0	0.2	0.15	0.46	1.36	0.16	0
comp104607_c0	0.19	0	0	0	0	0.28
comp104608_c0	0.31	0.3	0.08	0.35	0.16	0.16
comp104609_c0	0	0	0.3	0.35	0	0.3
comp104613_c0	0.47	0.46	0.5	0.51	0	0
comp10461_c0	0	0	0.21	0	0	0.42
comp1046247_c0	0	0	0.18	0	0	0.36
comp1046255_c0	0.43	0	0.13	0.43	0.26	0.13
comp104627_c0	0.37	0.54	0	0.21	0.38	0.19
comp10462_c0	0.18	0	0.54	0	0	0
comp1046308_c0	0.29	0	0.44	0	0.89	0
comp104630_c0	0	0.38	0.13	0.57	0.52	0.2
comp104631_c0	0.71	0.33	0.17	0	0.39	0
comp104633_c0	0.58	0.17	0.35	0.4	0.36	0.35
comp104636_c0	0.53	0	1.19	0.45	0.81	0.77
comp104639_c0	0.2	0.07	0.12	0.17	0.54	0.34
comp10463_c0	0	0	0	0.45	0	0
comp1046477_c0	0.21	0.3	0.23	0	0	0.15
comp104658_c0	0.34	0.07	0.11	0	0.23	0.37
comp1046646_c0	0.33	0	0	0	0.5	0
comp104664_c0	0	0.32	0.33	0.38	0	0
comp10466_c0	0	0.36	0	0.42	0	0.19
comp104670_c0	0	0	0.23	0	0	0.23
comp104680_c0	0	0	0	0	0	0
comp104681_c0	0.16	0.24	0.37	0.28	0.25	1.21
comp1046832_c0	0	0	0	0	0	0
comp104684_c0	0	0.32	0.17	0	0	0
comp104684_c1	0.86	0.41	0	0.5	0	0
comp1046957_c0	0.32	0	0.48	0	0	0
comp104700_c0	0	0.4	0.21	0	0	0.81
comp10470_c0	0.27	0	0	0	0.83	0
comp104712_c0	0.33	0.69	0.65	0.48	0.81	0.21
comp104716_c0	0.13	0.77	0.3	0.23	0.41	0.2
comp10471_c0	0	0	0.24	0	0	0
comp104723_c0	0	0	0.12	0.27	0.25	0
comp104726_c0	0.24	0	0.36	0.2	0	0
comp104728_c0	0.19	0.27	0.36	0.56	0.35	0.4
comp104728_c1	0	0	0.38	0	0.26	0
comp104728_c2	0.46	0	0.52	0.4	0.35	0.68
comp10472_c0	0	0	0.13	0	0	0.25
comp104732_c0	0.87	0.21	0.44	0	0.44	0
comp104734_c0	0	1.98	0	0	0	0
comp1047358_c0	0	0	0.12	0.28	0.25	0.49
comp104736_c0	0.25	0.12	0.51	0.29	0	0
comp104737_c0	0.23	0.33	0	0	0	0.34
comp1047413_c0	0	0.28	0.43	0	0.59	0.28
comp104741_c0	0	0.33	0.34	0	0	0.67
comp1047489_c0	0.33	0	0.5	0	0	0
comp1047525_c0	0	0	0.19	0.44	0.39	0.38
comp104752_c1	0.71	2.04	1.42	0.81	2.89	0
comp104754_c0	0.5	0	0.56	0	0	0.37
comp104758_c0	1.32	0.64	1.16	0	0.68	0.65
comp1047590_c0	0.26	0	0	0.45	0	0
comp104763_c0	0	0	0	0	0	0.52
comp104767_c0	0.21	0	0	0	0.33	0
comp104767_c1	0	0	0.15	0	0	0
comp104769_c0	0.14	0	0	0	0.22	0
comp104769_c1	0.77	0	0	0.22	0	0
comp10476_c0	0.63	0	0	0	0.48	0.46
comp104778_c0	0.22	0	0.17	0	0.34	0
comp1047796_c0	0.17	0.59	0.31	0.19	0.36	0.26
comp104780_c0	0.39	0.11	0.29	0.25	0.36	0.35
comp104780_c1	0.34	0	0	0	0.52	0
comp104782_c0	0.32	0	0.12	0	0	0.24
comp1047844_c0	0.56	0.61	0.11	0	0.43	0.21
comp104785_c0	0.66	0.64	0.58	2.04	0.17	0.32
comp1047911_c0	0.58	0	0	0	0	0
comp1047928_c0	0.17	0	0.26	0	0	0.76
comp104793_c0	0.23	0.65	0.17	0	0	0.33
comp104794_c0	0.51	0.74	0.58	0.43	0.39	1.92
comp104799_c0	0.08	0	0.19	0.14	0.13	0.12
comp10479_c0	0	0	0	0	0.4	0
comp1048000_c0	0	0	0.19	0.42	0	0
comp1048011_c0	0.12	0	0.18	0.59	0	0
comp1048036_c0	0.37	0.27	0	0	0	0
comp104805_c0	0	0	0.09	0.19	0.35	0
comp104807_c0	3.56	6.61	3.19	4.05	5.21	2.27
comp1048095_c0	0	0	0	0	0	0
comp1048123_c0	0.38	0.55	0.22	0	0.59	0.14
comp104814_c0	0	0	0	0.46	0	0
comp104817_c0	0.1	0.15	0.32	0.28	0.16	0.77
comp104818_c0	0	0.13	0.19	0	0.27	0.26
comp104820_c0	0	0	0.15	0	0	0.29
comp104822_c0	0.27	0.39	0.1	0	0	0
comp104829_c0	0.12	0.36	0.1	0	0.58	0
comp1048306_c0	0.21	0.3	0.39	0.17	0.32	0
comp104830_c0	0.33	0.24	0.25	0	0	0.24
comp104832_c0	0.57	0	0.4	0	0	0
comp104836_c0	0	0	0	0	0.24	0
comp104838_c0	0	0.35	0	0	0.37	0.72
comp104838_c1	0.17	0.5	0	0.29	0	0
comp10483_c0	0.33	0	0	0.58	0	0
comp104841_c0	0.92	0.73	0.76	1.13	0.78	1.52
comp104846_c0	0.13	0	0	0.22	0.4	0
comp104847_c0	0.15	0.11	0.12	0.45	0	0
comp1048521_c0	0	0	0	0.96	0.42	0
comp104859_c0	0	0	0.23	0	0	0.45
comp1048625_c0	0	0.29	0.31	0	0.31	0.3
comp104864_c0	1.5	1.29	1.35	1.18	1.83	1.74
comp104865_c0	1.02	4.01	2.86	2.23	0.67	1.96
comp104880_c0	0	0	0	0	0	0
comp104885_c0	0	0	0	0	0	0
comp104885_c1	0.4	0.07	0.15	0.34	0	0.15
comp104887_c0	0.35	0	0.26	0	0	0
comp104887_c1	0	0	0.11	0	0	0
comp10488_c0	0	0.42	0.22	0	0	0.43
comp104890_c0	0.1	0.3	0.23	0	0.24	0.23
comp104890_c1	0.24	0.35	0	0.42	0	0
comp104896_c0	0.37	0.21	0.72	0	0.45	0.78
comp104897_c0	0	0	0.25	0	0	0.97
comp104899_c0	0.18	0.26	0.13	0.22	0.27	0.27
comp10489_c0	0.13	0.1	0.1	0.33	0.2	0.2
comp1049095_c0	0	0.25	0.65	0	0.27	0.26
comp104921_c0	0.3	0	0.44	0	0	0
comp104921_c1	0.23	0	0.26	0.19	0	0
comp104921_c2	0.09	0.25	0.65	0.07	0	0.13
comp104921_c3	0	0.12	0.71	0	0	0
comp1049234_c0	0.36	0	0	0	0	0
comp104932_c0	0	0.78	0	0	0	0
comp104932_c1	0	0	0.34	0	0.35	0
comp1049364_c0	0.12	0.18	0.09	0.21	0.29	0.28
comp104938_c0	0.51	0.5	0.4	0.3	0.27	0.76
comp104940_c0	0.18	0.13	0	0.15	0.27	0.13
comp104942_c0	0.25	0.36	0.19	0.85	0.19	0.19
comp1049432_c0	0.19	0	0.14	0.32	0	0.56
comp104945_c0	0.14	0.2	0	0.8	0.49	0.84
comp104949_c0	0.19	0.41	0.07	0.48	0.15	0
comp10494_c0	0.14	0	0.05	0.12	0.22	0.21
comp10495_c0	0	0.31	0	0.37	0	0.64
comp104963_c0	0	0.4	0	0	0	0
comp104965_c0	0.36	0.65	0.81	0.75	0.83	0.54
comp1049674_c0	0.32	0.16	0.32	0.18	0	0
comp104968_c0	0.14	0.2	0.21	0	0.21	0.41
comp104969_c0	0.34	0	0	0	0	0
comp104969_c1	0.27	0.2	0.1	0.34	0.1	0.31
comp104973_c0	0.69	0.49	0.78	0	0	0.5
comp104974_c0	0	0	0	0.38	0	0
comp1049756_c0	0.2	0	0.3	0.34	0	0.29
comp104976_c0	0.34	0.16	0	0	0	0.17
comp1049788_c0	0.52	0	0	0	0	0
comp104982_c0	0.84	0	0.56	0.63	0.57	0.31
comp1049834_c0	0.44	0.64	0.33	0.25	0	0
comp104989_c0	1.15	0.62	0.54	0.97	0.22	0
comp104989_c1	0.66	0.72	0.87	0.85	0.76	1.23
comp10498_c0	0	0	0	0	0	0.34
comp104991_c0	0.29	0	0.11	0	0	0.65
comp104992_c0	0.39	0.56	0.29	0.33	0.3	0.58
comp104997_c0	0	0.65	0.17	0.39	0	0.33
comp1049987_c0	0.23	0.33	0.23	0	0.35	0.58
comp104999_c0	0.36	0.04	0.23	0.4	0.28	0.51
comp10499_c0	0.28	0	0	0.48	0.42	0
comp105002_c0	0.61	0.29	0	0.35	0.31	0
comp1050042_c0	0.6	0.13	0.17	0.23	0.14	0.28
comp1050047_c0	0.22	0	0.5	0	0.34	0
comp105007_c0	0.39	0.56	0.39	0.65	0.79	0.77
comp105015_c0	0.28	0	0.21	0	0.44	0.21
comp1050163_c0	0	0.26	0	0.31	0	0.27
comp105019_c0	0.24	0	0.36	0	0	0
comp1050245_c0	0.17	0.25	0	0.29	0	0
comp105024_c0	0.48	0.69	0	1.5	1.46	0
comp1050285_c0	0.31	0	0	0	0	0
comp105028_c0	2.27	0.66	0.83	0.98	1	0.98
comp105028_c1	1.21	0.43	0.23	2.07	0	0.44
comp105028_c2	0.3	0	1.13	1.04	0.46	1.32
comp1050333_c0	0	0	0.24	0	0	0
comp105038_c0	0.08	0.23	0.18	0.41	0.12	0.12
comp105038_c1	0	0.14	0.29	0	0.15	0.44
comp1050410_c0	0.26	0.37	0	0	0	0
comp105042_c0	0	0.55	0	0.21	0.19	0.57
comp1050476_c0	0	0	0	0.51	0	0
comp105047_c0	0.33	0	0.25	1.16	0	1.45
comp1050489_c0	0	0	0	0	0	0.28
comp105048_c0	0	0.42	0	0.51	0	0.43
comp10504_c0	0.44	0.21	0	0.5	0.23	0.22
comp1050508_c0	0	0	0	0.5	0	0
comp105050_c0	0.07	0.1	0.16	0.36	0.56	0.22
comp105051_c0	0	0	0.26	0	0.52	0
comp1050649_c0	0	0	0	0	0	0.48
comp105064_c0	0.3	0.22	0.23	0	0.23	0
comp105065_c0	0.29	0.41	0.43	0	0	0
comp105066_c0	0.25	0.13	0.51	0	0.14	0.13
comp1050677_c0	0.49	0	0.56	0	0	0.36
comp105069_c0	0.23	0.33	0.17	0.39	0.24	0.23
comp1050754_c0	0.27	0	0.41	0	0	0
comp1050764_c0	0	0.47	0	0	0	0.47
comp105078_c0	0.31	0	0.16	0.35	0.48	0.16
comp105079_c0	0	0	0.17	0.39	0	0
comp105082_c0	0.27	0	0.07	0.77	0	0.14
comp105083_c0	0	0	0.15	0	0.62	0
comp105083_c1	0	0	0	0	0	0
comp105083_c2	0.59	0	0.22	0	0	0
comp1050842_c0	0.14	0.2	0.31	0.7	0	0.82
comp105087_c0	0	0.46	0	0	0	0
comp105087_c1	0	0.21	0.33	0	0.45	0.22
comp10508_c0	0	0.49	0.25	0.29	0	0
comp10508_c1	0	0	0	0	0	0
comp105092_c0	0	0.28	0	0	0.3	0
comp105092_c1	0	0.3	0	0	0	0
comp1050953_c0	0	0	0	0	0	0
comp10509_c0	0	0.33	0.17	0	0	0
comp105102_c0	0	0.32	0	0	0	0
comp105104_c0	0.87	0.21	0	0.25	0	0
comp105105_c0	0.28	0.13	0	0.15	0.28	0.14
comp105109_c0	0	0	0.12	0	0	0
comp1051105_c0	0.13	0.75	0.29	0.44	0.4	0.2
comp1051117_c0	0.49	0	0.37	0	0	1.08
comp1051120_c0	0.32	0	0	0	0.24	0.47
comp105112_c0	0	0	0	0	0	0
comp105113_c0	0	0.28	0	0	0	0.29
comp105114_c0	0.11	0.32	0.17	0.37	0	0.5
comp1051162_c0	0	0	0	0	0	0
comp105117_c0	0	0.79	0.16	0.36	0.46	0
comp105122_c0	1.67	2.22	1.05	2.13	1.07	0.83
comp105123_c0	0.3	0.29	0.75	1	0.46	0.3
comp1051261_c0	0	0	0.53	0.61	0	0.51
comp105126_c0	0	0.19	0.2	0.22	0.2	0.2
comp1051272_c0	0	0	0.32	0	1.64	0
comp1051297_c0	0.21	0	0	0.36	0.32	0.31
comp10512_c0	0	0	0	0	0	0
comp105132_c0	0.11	0	0.33	0	0.68	0.16
comp105133_c0	0.71	1.13	0.37	0.37	0.97	0.7
comp1051350_c0	0	0.2	0.1	0	0.21	0.42
comp1051386_c0	0	0	0.13	0.3	0.27	0.26
comp105138_c0	0.23	0.67	0	0.8	0	0
comp105139_c0	0.42	0.41	0.53	0.23	0.59	0.48
comp105143_c0	0.06	0.26	0.36	0.4	0.28	0.27
comp105146_c0	0.2	0.28	0	0	0	0
comp105148_c0	0	0	0.41	0	0.42	0
comp1051506_c0	0.25	0	0.19	0.43	0	0
comp105150_c0	0	0	0	0	0	0
comp1051527_c0	0	0.28	0	0	0.29	0.57
comp105156_c0	0	0	0.12	0	0.24	0
comp105156_c1	0.21	0.1	0.16	0.06	0.11	0.22
comp105158_c0	0.32	0.12	0.12	0.66	0	0.24
comp105163_c0	0	0	0.23	0.52	0.47	0
comp105164_c0	0.38	0.15	0.22	0.17	0.64	0
comp105165_c0	0.32	0.47	0.18	0.14	0.25	0.37
comp105171_c0	0.33	0.64	0.37	0.09	0.09	0.42
comp105174_c0	0.19	0	0	0	0.29	0.28
comp10517_c0	0.08	0.37	0.26	0	0.26	0
comp1051817_c0	0.22	0.65	0.17	0	0	0.33
comp105181_c0	0.36	0.23	0.36	0	0.25	0.24
comp1051864_c0	0.18	0.13	0	0.46	1.13	0.14
comp105187_c0	0.35	0	0	0	0	0
comp1051923_c0	0.23	0	0.18	0.59	0.36	0.35
comp105200_c0	0.63	0.45	0	0	0	0
comp105201_c0	0.16	0.24	0.12	0.56	0	0.24
comp1052040_c0	0.27	0	0.2	0	0	0.39
comp105204_c0	0	0.23	0.36	0	0.25	0
comp105209_c0	2.21	0.74	1.54	2.9	1.83	2.02
comp105210_c0	0.41	0.15	0.35	0.17	0.16	0.31
comp10521_c0	0	0.37	0	0	0	0
comp105220_c0	0.08	0.37	0.06	0.14	0.26	0.13
comp105220_c1	0.2	0	0.15	0.67	0	0
comp105221_c0	0.12	0	0.35	0.39	0.36	0.35
comp105221_c1	0.81	0	0	0	0	0
comp105221_c2	0	0	0	0	0	0
comp105222_c0	0.31	0.88	0	0	0	0.89
comp1052269_c0	0.22	0.16	0.42	0.19	0.34	0.5
comp10522_c0	1	0.66	0.55	0.15	0.7	0.41
comp105230_c0	0.23	0	0.34	0.39	0	0
comp1052366_c0	0.71	0	0.71	0.41	0	0
comp1052389_c0	0.14	0.21	0.43	0.24	0.66	0
comp105239_c0	0.25	0.54	0.28	0.42	0.76	0.19
comp10524_c0	0	0	0	0	0.4	0
comp1052538_c0	0.36	0.52	0.13	0	0.28	0.53
comp105254_c0	0	0.16	0.08	0	0	0.17
comp1052557_c0	0	0.24	0.12	0	0	0
comp1052568_c0	0	0.35	0	0	0	0
comp105256_c1	0	0.45	0.24	0	0	0.46
comp1052577_c0	0.22	0.31	0.16	0	0	0
comp1052583_c0	0.1	0.3	0	0	0	0.31
comp10525_c0	0	0	0.33	0	0	0
comp105263_c0	0.38	0.18	0.09	0.64	0.78	0
comp105264_c0	0.44	0	0.25	0.93	0.17	0.66
comp105269_c0	0.85	0.18	0.18	0	0.56	0.36
comp1052722_c0	0	0	0	0	0.48	0.46
comp105274_c0	0.4	0.95	0.99	0.89	1.22	1.38
comp105278_c0	0.13	0.2	0.41	0	0.21	0.4
comp105279_c1	0.04	0.22	0.31	0.25	0.23	0.51
comp10527_c0	0.13	0	0.19	0.22	0.2	0
comp105282_c0	0.47	0.15	0.26	0.28	0.42	0.15
comp1052862_c0	0.27	0.4	0.21	0	0.42	0
comp1052982_c0	0.28	0.27	0.14	0.16	0.29	0.14
comp10529_c0	0	0	0	0	0	0
comp1053093_c0	0.22	0.2	0.16	1.04	0.64	0.31
comp1053129_c0	0	0	0	0	0.51	0
comp105316_c0	0.24	0.17	0.36	0	0	0.18
comp105317_c0	0	0.36	0.19	0	0	0
comp105318_c0	0	0	0.26	0.6	0	0
comp10531_c0	0	0	0	0	0	0
comp1053243_c0	0	0	0	0	0.31	0
comp105325_c0	0.22	0	0.17	0	0.34	0
comp10532_c0	0.26	0	0	0	0	0
comp1053301_c0	0	0	0.23	0	0	0
comp1053302_c0	0	0.2	0.1	0.71	0.85	0.21
comp105332_c0	0.99	0.47	0.99	1.72	1.5	0.95
comp105334_c0	0.17	0	0.26	0.29	0.26	0.25
comp105338_c0	0.29	1.23	0.65	0	0.44	0
comp10533_c0	0.25	0	0.19	0.42	0	0.36
comp105346_c0	0.53	0.44	0.54	0.17	0.45	0.37
comp10534_c0	0	0	0	0	0	0
comp1053533_c0	0.27	0	0	0	0	0.39
comp105359_c0	0.34	0	0.25	0	0	0
comp105359_c1	0	0	0.22	0	0	0.42
comp105361_c0	0	0	0	0	0	0
comp1053620_c0	0.1	0.35	0.33	0.65	0	0.15
comp105367_c0	0.91	0	0.83	0.33	0.55	0.52
comp10536_c0	0.62	0	0	0	0	0
comp105370_c0	0.17	0.24	0.13	0	0.26	0.25
comp105372_c0	0.89	0.91	1	0.91	1.2	0.59
comp105384_c0	0.31	0	0	0	0.47	0
comp105400_c0	0	0	0.2	0.47	0.41	0.4
comp1054038_c0	0	0	0	1.16	0.51	0.48
comp1054057_c0	0.51	0.24	0	0	0	0
comp105406_c0	0	0	0	0	0	0
comp1054085_c0	0	0	0	0	0	0.32
comp10540_c0	0.07	0.1	0.15	0.57	0.11	0.1
comp10540_c1	0	0.4	0	0	0.42	0
comp10541_c0	0.23	0.33	0.17	0	0	0.33
comp1054218_c0	0.17	0.44	0.25	0.41	0.3	0.25
comp1054270_c0	0.47	0	0.18	1.21	0	0.69
comp10542_c0	0	0	0.15	0	0	0
comp1054305_c0	0	0	0	0	0	0
comp105436_c0	0.27	0	0.1	0.68	0.21	0.6
comp10543_c0	0.33	0.16	0.08	0	0.17	0.33
comp105447_c0	0.68	0	0.22	0.25	0.23	0.66
comp105452_c0	0.28	0.18	0.18	0.2	0.64	0.15
comp105457_c0	0.25	0.18	0.38	0	0.2	0
comp105459_c0	0	0	0.43	0.49	0	0
comp105460_c0	0.19	0	0.28	0.32	0.29	0
comp105462_c0	0.35	0	0.26	0	0.53	1.5
comp105471_c0	0	0	0	0	0	0
comp105472_c0	0.5	0.33	0.17	0.38	0.35	0.51
comp105480_c0	0.77	0.12	0.34	0.47	0.19	0.37
comp105481_c0	0.42	0.4	0.42	0.24	0.43	0.21
comp1054838_c0	0.24	0	0.18	0	0	0
comp1054847_c0	0.44	0.32	0	0.38	0	0
comp1054895_c0	0.3	0	0.45	0.85	0	0.15
comp10549_c0	0	0.37	0.39	0	0.4	0
comp105501_c0	0	0	0.38	0.21	0	0.19
comp1055021_c0	0.21	0.16	0.32	0	0	0
comp1055033_c0	0	0.45	0.24	1.1	0	0
comp105506_c0	0.08	0.67	0.29	0.13	0.36	0.58
comp10550_c0	0.2	0	0.15	0	0.31	0.3
comp105510_c0	0.29	0	0.56	0.49	0.56	0.22
comp105518_c0	0	0.81	0.21	0.49	0.43	0
comp10551_c0	0	0.56	0.22	0.49	0	0
comp105521_c0	0.11	0.65	0.25	0	0.34	0.33
comp1055243_c0	0.24	0.34	0.06	0.26	0.24	0.12
comp105528_c0	0.84	0	0.44	0	0.86	0.82
comp105528_c1	0.56	0	0	0	0	0
comp1055365_c0	0.26	0	0.77	0	0.39	0
comp105536_c0	0.14	0.31	0.27	0.35	0.49	0.11
[truncated: 63,536 more rows]
